# Supplementary material for: Transcriptome-Enabled Network Inference Revealed the GmCOL1 Feed-Forward Loop and Its Roles in Photoperiodic Flowering of Soybean
Source: Front Plant Sci. 2019 Nov 8;10:1221. doi: 10.3389/fpls.2019.01221 (PMC6856076; doi:10.3389/fpls.2019.01221)
Supplement: Supplementary file 1 [file Table_1.xlsx]

## Sheet: Table S1
Supplememntal Table S1. Flowering genes in soybean and Arabidopsis used in this study
Table S1-1. 420 flowering genes in soybean			Table S1-2. 215 flowering genes in Arabidopsis
Phytozome gene locus	Gene		Phytozome gene locus	Gene
Glyma.02G131700	ABF1		AT1G49720	ABF1
Glyma.07G213100	ABF1		AT1G45249	ABF2
Glyma.04G039300	ABF2		AT4G34000	ABF3
Glyma.10G071700	ABI5		AT3G19290	ABF4
Glyma.13G153200	ABI5		AT2G36270	ABI5
Glyma.01G213700	ACS10a		AT1G62960	ACS10
Glyma.11G028200	ACS10b		AT2G18915	ADO2
Glyma.13G223300	AG		AT4G18960	AG
Glyma.15G088600	AG		AT1G26310	AGL10
Glyma.U018000	AGL15		AT4G11880	AGL14
Glyma.02G216600	AGL16		AT5G13790	AGL15
Glyma.14G183800	AGL16		AT2G22630	AGL17
Glyma.02G185500	AGL18		AT3G57390	AGL18
Glyma.05G050700	AGL19		AT4G22950	AGL19
Glyma.17G132700	AGL19		AT2G45660	AGL20
Glyma.07G080900	AGL20		AT4G37940	AGL21
Glyma.09G266200	AGL20		AT4G24540	AGL24
Glyma.18G224500	AGL20 (SOC1)		AT5G10140	AGL25
Glyma.01G020500	AGL21		AT1G77080	AGL27
Glyma.09G201700	AGL21		AT5G65050	AGL31
Glyma.13G255200	AGL21		AT2G45650	AGL6
Glyma.15G059600	AGL21		AT5G60910	AGL8
Glyma.08G065400	AGL21		AT1G69120	AP1
Glyma.03G019400	AGL6		AT4G36920	AP2
Glyma.07G081300	AGL6		AT1G50680	AP2/RAVL
Glyma.09G149000	AGL6		AT1G51120	AP2/RAVL
Glyma.09G266400	AGL6		AT3G54340	AP3
Glyma.06G205800	AGL8b		AT2G46790	APRR9
Glyma.08G250800	AGL8		AT3G56850	AREB3
Glyma.19G034600	AGL8d		AT3G33520	ARP6
Glyma.04G159300	AGL8		AT1G77300	ASHH2
Glyma.13G052100	AGL8c		AT2G27550	ATC
Glyma.17G081200	AGL8a		AT1G13260	ATRAV1
Glyma.01G064200	AP1b		AT1G68840	ATRAV2
Glyma.02G121600	AP1d		AT5G23280	ATTCP7
Glyma.08G269800	AP1c		AT5G48250	BBX8
Glyma.16G091300	AP1a		AT5G62040	BFT
Glyma.01G188400	AP2		AT5G59570	BOA
Glyma.05G091200	AP2		AT5G44080	bZIP/GBF4L
Glyma.17G170300	AP2		AT2G17770	BZIP27
Glyma.11G053800	AP2		AT2G46830	CCA1
Glyma.20G247300	AP2/RAVL		AT5G62430	CDF1
Glyma.01G169600	AP3a		AT5G39660	CDF2
Glyma.04G027200	AP3		AT3G47500	CDF3
Glyma.06G027200	AP3b		AT4G34530	CIB1
Glyma.05G079800	AREB3		AT5G67380	CKA1
Glyma.19G067900	AREB3		AT3G50000	CKA2
Glyma.03G003400	AREB3		AT2G23080	CKA3
Glyma.04G124200	AREB3		AT2G23070	CKA4
Glyma.06G314400	AREB3		AT2G23380	CLF
Glyma.08G227000	AREB3		AT5G15850	COL1
Glyma.15G222400	AREB3		AT3G02380	COL2
Glyma.19G122800	AREB3 (FDc)		AT2G24790	COL3
Glyma.20G049200	AREB3		AT5G24930	COL4
Glyma.04G071500	ARP6		AT5G57660	COL5
Glyma.10G071400	ATC		AT3G07650	COL9
Glyma.11G209500	ATC		AT5G15840	CONSTANS
Glyma.12G184000	ATC		AT2G32950	COP1
Glyma.09G143500	ATC		AT4G08920	CRY1
Glyma.14G190400	BBX8		AT1G04400	CRY2
Glyma.10G223800	bZIP/GBF4L		AT2G34140	Dof/CDFL
Glyma.08G183600	bZIP/GBF4L		AT1G26790	Dof/CDFL
Glyma.15G049000	bZIP/GBF4L		AT1G29160	Dof/CDFL
Glyma.01G049400	CDF1		AT1G69570	Dof/CDFL
Glyma.09G237000	CDF2		AT3G44460	DPBF2
Glyma.18G260500	CDF2		AT1G18100	E12A11
Glyma.02G108600	CDF3b		AT4G22140	EBS
Glyma.04G168300	CDF3		AT3G25730	EDF3
Glyma.05G025900	CDF3c		AT2G41070	EEL
Glyma.06G194800	CDF3a		AT2G25930	ELF3
Glyma.17G101000	CDF3d		AT3G21320	ELF3L
Glyma.20G035200	CDF3		AT2G40080	ELF4
Glyma.04G012500	CIB1		AT2G29950	ELF4-L1
Glyma.12G042800	CIB1		AT1G72630	ELF4-L2
Glyma.11G117100	CIB1		AT2G06255	ELF4-L3
Glyma.14G089600	CIB4		AT1G17455	ELF4-L4
Glyma.05G104600	CK2 ALPHA CP		AT5G62640	ELF5
Glyma.01G192100	CKA1		AT5G04240	ELF6
Glyma.05G104200	CKA1		AT5G16260	ELF9
Glyma.11G050000	CKA1		AT1G02580	EMB173
Glyma.17G163700	CKA1		AT5G11530	EMF1
Glyma.01G188000	CLF		AT5G51230	EMF2
Glyma.11G054100	CLF		AT4G15880	ESD4
Glyma.13G050300	COL2a		AT2G25920	Exonuclease
Glyma.18G278100	COL1b		AT4G16280	FCA
Glyma.08G255200	COL1a		AT4G35900	FD
Glyma.19G039000	COL2b		AT2G33835	FES1
Glyma.04G058900	COL3a		AT3G20740	FIE
Glyma.06G059600	COL3b		AT2G35670	FIE2
Glyma.13G093800	COL4a		AT1G68050	FKF1
Glyma.17G066600	COL4b		AT4G00650	FLA
Glyma.02G223700	COL8a		AT3G10390	FLD
Glyma.13G009300	COL9a		AT3G04610	FLK
Glyma.20G060400	COL9b		AT5G27220	FLP
Glyma.02G267800	COP1		AT4G31380	FLP1
Glyma.14G049700	COP1		AT2G43410	FPA
Glyma.04G101500	CRY1a		AT5G10625	FPF1
Glyma.06G103200	CRY1b		AT5G24860	FPF1
Glyma.13G089200	CRY1d		AT5G16320	FRL1
Glyma.14G174200	CRY1c		AT1G31814	FRL2
Glyma.02G005700	CRY2b		AT1G65480	FT
Glyma.10G180600	CRY2a		AT2G19520	FVE
Glyma.20G209900	CRY2		AT5G13480	FY
Glyma.13G230200	Dof/CDFL		AT4G02780	GA1
Glyma.05G158200	Dof/CDFL		AT1G14920	GAI
Glyma.08G115900	Dof/CDFL		AT1G03970	GBF4
Glyma.15G082400	Dof/CDFL		AT1G35160	GF14 PHI
Glyma.12G184400	DPBF2		AT1G22770	GI
Glyma.13G317000	DPBF2		AT3G05120	GID1A
Glyma.06G207800	E1		AT3G63010	GID1B
Glyma.04G143300	E1Lb		AT5G27320	GID1C
Glyma.04G156400	E1La		AT4G09000	GRF1
Glyma.05G244100	E12A11		AT1G22300	GRF10
Glyma.06G233300	EBS		AT1G34760	GRF11
Glyma.12G158800	EBS		AT1G26480	GRF12
Glyma.12G227900	EBS		AT1G78300	GRF2
Glyma.13G272200	EBS		AT5G38480	GRF3
Glyma.13G075000	EEL		AT5G16050	GRF5
Glyma.14G091900	ELF3		AT5G10450	GRF6
Glyma.11G229700	ELF4		AT3G02520	GRF7
Glyma.18G027500	ELF4		AT5G65430	GRF8
Glyma.14G193700	ELF4-L1		AT2G39810	HOS1
Glyma.09G067300	ELF4-L3		AT5G23150	HUA2
Glyma.15G176300	ELF4-L3		AT5G08230	HULK1
Glyma.07G037300	ELF4-L4		AT4G02560	LD
Glyma.13G108600	ELF4-L4		AT1G62830	LDL1
Glyma.16G006700	ELF4-L4		AT3G13682	LDL2
Glyma.17G050800	ELF4-L4		AT5G61850	LFY
Glyma.05G031100	ELF5		AT1G01060	LHY
Glyma.17G095700	ELF5		AT5G65060	MAF3
Glyma.10G209600	ELF6		AT5G65070	MAF4
Glyma.20G181000	ELF6		AT5G65080	MAF5
Glyma.10G171500	ELF9		AT5G58230	MSI1
Glyma.20G218800	ELF9		AT2G16780	MSI2
Glyma.10G118800	EMF2		AT4G35050	MSI3
Glyma.20G069800	EMF2		AT4G29730	MSI5
Glyma.09G044400	ESD4		AT5G06100	MYB33
Glyma.15G148700	ESD4		AT2G38880	NF-YB1
Glyma.07G246900	ESD4		AT3G53340	NF-YB10
Glyma.17G027100	ESD4		AT5G47640	NF-YB2
Glyma.02G014100	Exonuclease		AT4G14540	NF-YB3
Glyma.10G014800	Exonuclease		AT2G13570	NF-YB7
Glyma.17G161800	F21P24.13		AT2G37060	NF-YB8
Glyma.07G237900	FCA		AT3G48590	NF-YC1
Glyma.17G035500	FCA		AT1G56170	NF-YC2
Glyma.01G163500	FD		AT1G54830	NF-YC3
Glyma.02G152200	FIE		AT5G63470	NF-YC4
Glyma.10G022000	FIE		AT1G08970	NF-YC9
Glyma.13G287200	FIE		AT3G55610	P5CS2
Glyma.05G239400	FKF1		AT5G42790	PAF1
Glyma.08G046500	FKF1		AT1G47250	PAF2
Glyma.02G159100	FLD		AT1G09530	PAP3
Glyma.03G248200	FLK		AT3G46640	PCL1
Glyma.19G246200	FLK		AT4G26000	PEP
Glyma.11G126400	FPA		AT1G25540	PFT1
Glyma.12G051000	FPA		AT1G09570	PHYA
Glyma.13G345300	FPA		AT2G18790	PHYB
Glyma.15G029000	FPA		AT5G35840	PHYC
Glyma.14G133300	FPF1		AT4G16250	PHYD
Glyma.17G202100	FPF1		AT4G18130	PHYE
Glyma.02G069200	FT2c-N		AT5G20240	PI
Glyma.16G044200	FT3a		AT3G12810	PIE1
Glyma.16G150700	FT2a (E9)		AT5G60100	PRR3
Glyma.16G151000	FT2b		AT5G24470	PRR5
Glyma.19G108100	FT3b		AT5G02810	PRR7
Glyma.08G363100	FT4 (E10)		AT2G46670	PRR9L
Glyma.16G044100	FT5a		AT2G28550	RAP2.7 / TOE1
Glyma.09G063100	FVE		AT3G48430	REF6
Glyma.13G350500	FVE		AT2G47700	RFI2
Glyma.15G169800	FVE		AT2G01570	RGA
Glyma.15G024000	FVE		AT1G66350	RGL1
Glyma.13G198200	FY		AT3G03450	RGL2
Glyma.15G236500	FY		AT3G04240	SEC
Glyma.03G154400	GA1a		AT5G37055	SEF
Glyma.03G154700	GA1b		AT5G15800	SEP1
Glyma.19G157000	GA1		AT3G02310	SEP2
Glyma.05G140400	GAI		AT1G24260	SEP3
Glyma.08G095800	GAI		AT2G03710	SEP4
Glyma.08G077400	GBF4		AT3G58780	SHP1
Glyma.04G099900	GF14 PHI		AT2G42830	SHP2
Glyma.10G221500	GIa (E2)		AT4G24210	SLY1
Glyma.16G163200	GI		AT3G54990	SMZ
Glyma.20G170000	GIb		AT2G39250	SNZ
Glyma.02G151100	GID1B		AT2G46340	SPA1
Glyma.03G148300	GID1B		AT4G11110	SPA2
Glyma.10G022900	GID1B		AT3G15354	SPA3
Glyma.10G158000	GID1C		AT1G53090	SPA4
Glyma.20G230600	GID1C		AT2G33810	SPL3
Glyma.01G058000	GRF12		AT3G11540	SPY
Glyma.02G115900	GRF12		AT4G09960	STK
Glyma.07G226000	GRF12		AT1G62360	STM
Glyma.20G025900	GRF12		AT1G30970	SUF4
Glyma.02G208700	GRF2		AT2G22540	SVP
Glyma.06G101500	GRF2		AT4G02020	SWN
Glyma.14G176900	GRF2		AT5G08330	TCP21
Glyma.04G092600	GRF6		AT1G25560	TEM1
Glyma.06G094400	GRF6		AT5G03840	TFL1
Glyma.08G363800	GRF7		AT5G17690	TFL2
Glyma.18G298300	GRF7		AT5G61380	TOC1
Glyma.05G158100	GRF9		AT5G67180	TOE3
Glyma.08G115800	GRF9		AT4G20370	TSF
Glyma.12G210400	GRF9		AT5G23260	TT16
Glyma.12G229200	GRF9		AT1G30950	UFO
Glyma.13G270600	GRF9		AT3G06910	ULP1A
Glyma.13G290900	GRF9		AT4G00690	ULP1B
Glyma.01G207400	HOS1		AT3G15620	UVR3
Glyma.11G035800	HOS1		AT4G30200	VEL1
Glyma.11G100400	HUA2		AT5G57380	VIN3
Glyma.12G026600	HUA2		AT4G29830	VIP3
Glyma.03G211500	LD		AT5G61150	VIP4
Glyma.19G208700	LD		AT3G18990	VRN1
Glyma.07G090100	LDL1		AT4G16845	VRN2
Glyma.09G185800	LDL1		AT3G24440	VRN5
Glyma.06G250100	LDL2		AT2G17950	WUS
Glyma.04G202000	LFY1		AT5G57360	ZTL
Glyma.06G163600	LFY2
Glyma.03G261800	LCL-2
Glyma.07G048500	LCL-4
Glyma.16G017400	LCL-1
Glyma.19G260900	LCL-3
Glyma.05G148700	MAF3
Glyma.05G131200	MSI1
Glyma.08G085900	MSI1
Glyma.12G033100	MSI2
Glyma.11G091500	MSI3
Glyma.04G125700	MYB33
Glyma.13G073400	MYB33
Glyma.13G187500	MYB33
Glyma.15G225300	MYB33
Glyma.06G312900	MYB65
Glyma.18G077500	NF-YB3
Glyma.09G014100	NF-YB3a
Glyma.15G118800	NF-YB3b
Glyma.02G300200	NF-YB3
Glyma.03G091700	NF-YB3
Glyma.08G329300	NF-YB3
Glyma.02G154000	NF-YB5
Glyma.10G020100	NF-YB5
Glyma.15G153900	NF-YB5
Glyma.05G183200	NF-YB7
Glyma.05G193300	NF-YB7
Glyma.08G001300	NF-YB7
Glyma.03G177700	NF-YB8
Glyma.10G048900	NF-YB8
Glyma.10G192000	NF-YB8
Glyma.19G178500	NF-YB8
Glyma.20G198500	NF-YB8
Glyma.04G196200	NF-YC1
Glyma.06G169600	NF-YC1
Glyma.03G239400	NF-YC9
Glyma.10G155900	NF-YC9
Glyma.19G236400	NF-YC9
Glyma.20G232400	NF-YC9
Glyma.15G261300	NF-YC9
Glyma.08G165700	NF-YC9
Glyma.01G099800	P5CS2
Glyma.02G251100	P5CS2
Glyma.03G069400	P5CS2
Glyma.07G137300	P5CS2
Glyma.14G065600	P5CS2
Glyma.18G034300	P5CS2
Glyma.18G188000	P5CS2
Glyma.09G161300	PAF1
Glyma.14G073000	PAF1
Glyma.17G252100	PAF1
Glyma.11G136600	PCL1
Glyma.12G060200	PCL1
Glyma.09G059900	PEP
Glyma.13G100800	PEP
Glyma.15G166600	PEP
Glyma.17G058900	PEP
Glyma.02G098300	PFT1
Glyma.10G141400	PHYA
Glyma.19G224200	PHYA (E3)
Glyma.20G090000	PHYA (E4)
Glyma.09G035500	PHYB1
Glyma.15G140000	PHYB2
Glyma.09G088500	PHYE1
Glyma.15G196500	PHYE2
Glyma.04G245500	PIb
Glyma.06G117600	PI
Glyma.13G034100	PIa
Glyma.14G155100	PIc
Glyma.02G174100	PIE1
Glyma.09G112200	PIE1
Glyma.04G228300	PRR5b
Glyma.06G136600	PRR5a
Glyma.10G048100	PRR7d
Glyma.13G135900	PRR7c
Glyma.12G073900	PRR7b
Glyma.U034500	PRR7a
Glyma.12G073300	RAP2.7
Glyma.15G044400	RAP2.7 (TOE4a)
Glyma.U022100	RAP2.7
Glyma.03G177500	RAP2.7 (TOE1a)
Glyma.13G329700	RAP2.7
Glyma.19G178200	RAP2.7 (TOE1b)
Glyma.10G116600	RAP2.7
Glyma.04G191900	REF6
Glyma.04G192000	REF6
Glyma.06G173800	REF6
Glyma.06G174000	REF6
Glyma.11G216500	RGL2
Glyma.18G040000	RGL2
Glyma.03G235100	RING/U
Glyma.10G151500	RING/U
Glyma.19G232800	RING/U
Glyma.20G236700	RING/U
Glyma.10G168700	SEC
Glyma.20G221000	SEC
Glyma.11G164100	SEF
Glyma.18G057300	SEF
Glyma.01G064100	SEP1
Glyma.02G121500	SEP1
Glyma.08G250700	SEP2
Glyma.18G273500	SEP2
Glyma.19G034500	SEP2
Glyma.13G052700	SEP2
Glyma.05G148800	SEP3
Glyma.08G105500	SEP3
Glyma.11G252300	SEP3
Glyma.18G004700	SEP3
Glyma.05G018900	SEP4
Glyma.17G080900	SEP4
Glyma.08G105400	SEP4
Glyma.06G009400	SHL1
Glyma.08G310100	SHP1
Glyma.18G105800	SHP1
Glyma.14G019400	SHP1
Glyma.02G287700	SHP2
Glyma.04G042900	SLY1
Glyma.06G043400	SLY1
Glyma.14G086600	SLY1
Glyma.17G237800	SLY1
Glyma.07G058200	SPA1b
Glyma.16G027200	SPA1a
Glyma.01G224200	SPA2
Glyma.08G021200	SPA2
Glyma.11G018700	SPA2
Glyma.05G214900	SPA2
Glyma.06G242100	SPA3
Glyma.12G155700	SPA3
Glyma.12G224600	SPA3
Glyma.13G276700	SPA3
Glyma.12G226000	SPL12
Glyma.07G199000	SPL3d
Glyma.13G177400	SPL3c
Glyma.13G237400	SPL3a
Glyma.15G076200	SPL3b
Glyma.02G177500	SPL9a
Glyma.09G113800	SPL9b
Glyma.03G143100	SPL9c
Glyma.19G146000	SPL9d
Glyma.17G172400	SPT
Glyma.02G201300	SPY
Glyma.03G198100	SPY
Glyma.10G075300	SPY
Glyma.19G196000	SPY
Glyma.04G257100	STK
Glyma.06G324400	STK
Glyma.02G269900	STM
Glyma.07G263600	STM
Glyma.09G007500	STM
Glyma.15G111900	STM
Glyma.17G010200	STM
Glyma.05G241800	SUF4
Glyma.08G049300	SUF4
Glyma.01G023500	SVP
Glyma.02G041500	SVP
Glyma.06G095700	SVP
Glyma.19G216600	SWN
Glyma.02G012100	SWN
Glyma.03G224300	SWN
Glyma.10G012600	SWN
Glyma.11G067000	SWN
Glyma.10G285900	TCP
Glyma.20G001600	TCP
Glyma.20G103400	TCP
Glyma.09G284300	TCP
Glyma.09G284500	TCP
Glyma.01G087500	TEM1
Glyma.02G099500	TEM1
Glyma.10G204400	TEM1b
Glyma.20G186200	TEM1a
Glyma.03G194700	TFL1
Glyma.16G196300	TFL1
Glyma.19G194300	TFL1b (Dt1)
Glyma.16G079900	TFL2
Glyma.04G166300	TOC1
Glyma.05G025000	TOC1
Glyma.06G196200	TOC1
Glyma.17G102200	TOC1
Glyma.18G298900	FT1a
Glyma.18G299000	FT1b
Glyma.09G283800	TT16
Glyma.20G001900	TT16
Glyma.05G134000	UFO
Glyma.08G088700	UFO
Glyma.08G209600	UVR3
Glyma.13G097000	VEL1
Glyma.17G062500	VEL1
Glyma.13G107300	VIP3
Glyma.17G052100	VIP3
Glyma.04G163400	VIP4
Glyma.06G202100	VIP4
Glyma.07G163700	VRN1
Glyma.11G124100	VRN1
Glyma.12G048600	VRN1
Glyma.20G008700	VRN1
Glyma.01G206000	VRN2
Glyma.11G036800	VRN2
Glyma.05G232400	VRN5
Glyma.07G089000	VRN5
Glyma.08G039800	VRN5
Glyma.09G188000	VRN5
Glyma.01G166800	WUS
Glyma.09G056100	ZTL4
Glyma.13G097600	ZTL1
Glyma.15G162300	ZTL3
Glyma.17G062000	ZTL2

## Sheet: Table S2
Supplememntal Table S2. GO terms enriched in the differentially expressed genes specific to each E locus
E-loci	Biological process	Molecular function
E1	GO:0009834 20.74* secondary cell wall biogenesis [1]	GO:0046424 42.86 ferulate 5-hydroxylase activity
	GO:0009699 20.59 phenylpropanoid biosynthetic process [2]	GO:0080116 36.36 glucuronoxylan glucuronosyltransferase activity
	GO:0010417 20 glucuronoxylan biosynthetic process [1]	GO:0016760 10.71 cellulose synthase (UDP-forming) activity
	GO:2000652 16.67 regulation of secondary cell wall biogenesis [1]
	GO:0009805 6.99 coumarin biosynthetic process [2]
	GO:0009698 6.75 phenylpropanoid metabolic process [2]
	GO:0010089 5.78 xylem development
	GO:0045492 5.23 xylan biosynthetic process [1]
E2	GO:0080037 60 negative regulation of cytokinin mediated signaling pathway [3]	GO:0050567 60 glutaminyl-tRNA synthase (glutamine- hydrolyzing) activity
	GO:0045036 14.04 protein targeting to chloroplast	GO:0016762 11.84 xyloglucan:xyloglucosyl transferase activity
	GO:0006073 13.43 cellular glucan metabolic process
	GO:0010103 5.25 stomatal complex morphogenesis [4]
	GO:0019288 4.48 isopentenyl diphosphate biosynthetic process, mevalonate-independent pathway
E3	GO:0009765 18.18 photosynthesis, light harvesting
	GO:0006949 15.87 syncytium formation [4]
	GO:0009828 13.1 plant-type cell wall loosening [1]
E5	GO:0016119 75 carotene metabolic process [5]	GO:0010291 50 carotene beta-ring hydroxylase activity
	GO:0048574 14.29 long-day photoperiodism, flowering	GO:0010277 33.33 chlorophyllide a oxygenase [overall] activity
	GO:0010200 3.88 response to chitin
* the percentage of GO terms of the E-locus specific genes in the whole genome
[1] cell wall related
[2] phenylpropanoid related
[3] down regulation of signal transduction related
[4] morphogenesis related
[5] lipid metabolic process related

## Sheet: Table S3
Supplememntal Table S3. Differentially expressed flowering genes and non-flowering genes controlled by E loci
Table S3-1. Differentially expressed flowering genes controlled by E loci						Table S3-2. Differentially expressed non-flowering genes controlled by E loci
Phytozome gene locus	Gene	LD	Sh	SD		Phytozome gene locus	LD	Sh	SD
Glyma.02G131700	ABF1	E3				Glyma.01G219400	E5	E3, E5	E5
Glyma.04G039300	ABF2		E2, E3			Glyma.01G221600	E3, E5		E5
Glyma.01G213700	ACS10a		E3	E1		Glyma.01G223400	E5	E5	E5
Glyma.11G028200	ACS10b		E3			Glyma.01G238600	E5	E3
Glyma.07G080900	AGL20			E1		Glyma.02G029900	E1, E2, E3, E5	E3
Glyma.17G081200	AGL8a	E1	E1, E2, E3			Glyma.02G213000	E1, E2, E3, E5	E1, E2, E3, E5	E1, E3
Glyma.06G205800	AGL8b		E2, E3			Glyma.02G228100	E1, E2, E5	E1, E2, E3, E5	E3, E5
Glyma.13G052100	AGL8c		E2			Glyma.03G009500	E2, E3, E5
Glyma.19G034600	AGL8d		E2			Glyma.03G186900	E1, E2, E3, E5	E3, E5	E3
Glyma.01G169600	AP3a			E1		Glyma.03G187000	E1, E2, E3, E5	E2, E3, E5	E3
Glyma.06G027200	AP3b			E1		Glyma.03G028000	E3, E5	E1, E3
Glyma.09G143500	ATC	E2				Glyma.05G022200	E5
Glyma.18G260500	CDF2			E2		Glyma.05G095400	E1, E3, E5	E1, E2
Glyma.06G194800	CDF3a		E5			Glyma.06G202200	E5
Glyma.02G108600	CDF3b		E5			Glyma.06G200700	E1, E5	E1	E1
Glyma.05G025900	CDF3c		E2, E5			Glyma.06G267400,Glyma.06G268700	E5	E1	E1
Glyma.17G101000	CDF3d		E5			Glyma.06G291700	E1, E2, E3, E5	E1, E2, E3	E1, E3, E5
Glyma.04G012500	CIB1	E2	E3			Glyma.08G068800	E5
Glyma.18G278100	COL1b		E3			Glyma.08G069000	E5	E3
Glyma.17G066600	COL4b		E5			Glyma.08G312000	E2, E5	E2, E3, E5	E5
Glyma.14G049700	COP1		E5			Glyma.08G314300	E5
Glyma.12G184400	DPBF2	E3	E2, E3	E1		Glyma.09G077600	E1, E2, E3, E5	E1, E2, E3, E5	E1, E2, E3, E5
Glyma.16G150700	FT2a (E9)		E2, E3			Glyma.10G029600	E1, E5
Glyma.16G151000	FT2b		E5			Glyma.10G229900	E5	E2
Glyma.02G069200	FT2c-N			E1		Glyma.11G003500	E3, E5	E3	E3
Glyma.08G363100	FT4 (E10)	E1, E3				Glyma.12G132500	E1, E2, E3, E5	E1, E3, E5	E5
Glyma.16G044100	FT5a		E1, E2			Glyma.13G183000	E1, E5	E1, E2, E5	E3
Glyma.03G154400	GA1a	E2, E3				Glyma.13G084000	E1, E2, E5		E1
Glyma.03G154700	GA1b			E1		Glyma.13G175700	E5
Glyma.10G221500	GIa (E2)		E2, E5	E2		Glyma.13G239000	E3, E5
Glyma.16G163200	GI	E2				Glyma.13G226000	E5		E1
Glyma.03G148300	GID1B		E2			Glyma.14G054400	E5		E3
Glyma.20G230600	GID1C		E5			Glyma.14G165000	E1, E2, E3, E5	E2, E3	E1
Glyma.07G048500	LCL-4		E2			Glyma.16G170900	E1, E3, E5	E5
Glyma.03G261800	LCL-2		E3			Glyma.17G069500	E1, E5	E2	E1, E5
Glyma.19G260900	LCL-3	E3	E5			Glyma.17G139700	E1, E3, E5	E1	E3
Glyma.16G017400	LCL-1		E5			Glyma.19G187000	E1, E2, E3, E5	E2, E3, E5
Glyma.09G014100	NF-YB3a		E5			Glyma.19G242000	E1, E2, E3, E5
Glyma.15G118800	NF-YB3b		E5			Glyma.20G106000	E5
Glyma.01G099800	P5CS2	E2	E5			Glyma.20G189600	E1, E5	E2, E3, E5
Glyma.13G034100	PIa			E3		Glyma.U035800	E2, E5
Glyma.04G245500	PIb			E1		Glyma.01G004200	E1, E3, E5	E3
Glyma.14G155100	PIc			E1		Glyma.01G021000	E1, E2, E5	E1, E2, E3	E1, E2, E3
Glyma.06G136600	PRR5a	E3	E5			Glyma.01G062400	E3, E5	E1, E3, E5	E1
Glyma.04G228300	PRR5b		E5			Glyma.01G120000	E2, E5	E5
Glyma.U034500	PRR7a	E3	E5	E5		Glyma.01G127200	E2, E5	E3, E5
Glyma.12G073900	PRR7b	E3				Glyma.01G142400	E1, E2, E3, E5	E1, E2, E3, E5	E1, E2
Glyma.13G135900	PRR7c	E3				Glyma.01G160100	E1, E2, E3, E5	E1, E2, E3, E5
Glyma.10G048100	PRR7d		E5			Glyma.01G161100	E1, E3, E5	E3	E5
Glyma.19G178200	RAP2.7 (TOE1b)	E1, E2, E3	E1, E2, E3	E1, E2, E3		Glyma.01G007400	E5
Glyma.16G027200	SPA1a		E2			Glyma.01G036800	E1, E2, E3, E5	E5
Glyma.07G058200	SPA1b		E1			Glyma.01G128100	E1, E3, E5	E3, E5
Glyma.12G155700	SPA3		E5			Glyma.01G224800	E1, E3, E5	E2	E5
Glyma.07G263600	STM			E1		Glyma.02G128800	E1, E3, E5	E3
Glyma.06G095700	SVP		E3			Glyma.02G215700	E1, E2, E3, E5	E2, E3, E5
Glyma.20G186200	TEM1a	E1, E2		E5		Glyma.02G007400	E1, E3, E5	E3, E5
Glyma.10G204400	TEM1b		E3	E3		Glyma.02G017100	E1, E3, E5		E5
Glyma.17G102200	TOC1			E2		Glyma.02G053600	E1, E2, E3, E5	E2, E3, E5
Glyma.18G298900	FT1a	E3				Glyma.02G156800	E2, E3, E5	E1, E3, E5	E1
						Glyma.03G040100	E1, E2, E3, E5	E1, E2, E3, E5	E1, E2, E3, E5
						Glyma.03G042700	E1, E3, E5	E3, E5	E5
						Glyma.03G057100	E2, E3, E5	E5	E1, E2
						Glyma.03G263000	E1, E3, E5		E5
						Glyma.03G032300,Glyma.03G032400	E5	E1, E3, E5
						Glyma.03G221400	E1, E2, E3, E5	E1, E2, E3, E5	E2, E3, E5
						Glyma.03G231200	E1, E5		E3
						Glyma.04G190400	E2, E5	E2, E3, E5
						Glyma.04G230000	E1, E2, E3, E5	E2, E3, E5
						Glyma.04G238300	E1, E3, E5
						Glyma.04G242400	E5	E3, E5
						Glyma.04G014000	E2, E5	E2	E3
						Glyma.04G061500	E1, E2, E5
						Glyma.04G208300	E3, E5	E5
						Glyma.04G223300	E5	E5
						Glyma.04G227900	E1, E2, E3, E5	E3, E5	E2
						Glyma.04G230400	E3, E5	E1, E5	E2, E5
						Glyma.05G013700	E3, E5
						Glyma.05G030400	E5
						Glyma.05G063600	E1, E2, E3, E5
						Glyma.05G123100	E3, E5	E3, E5	E3, E5
						Glyma.05G207100	E1, E5		E1, E5
						Glyma.05G215900	E1, E3, E5	E2, E5
						Glyma.06G137000	E5	E1, E2, E3, E5
						Glyma.06G154700	E5
						Glyma.06G157400	E1, E2, E3, E5	E3, E5	E3
						Glyma.06G248900	E1, E2, E3, E5	E1, E3, E5	E5
						Glyma.06G268600	E5
						Glyma.06G307900	E2, E5		E3
						Glyma.06G061900	E5	E3, E5
						Glyma.06G125600	E1, E3, E5	E2
						Glyma.06G317800	E3, E5	E3, E5
						Glyma.07G011800	E1, E3, E5	E2, E3
						Glyma.07G094000	E1, E2, E3, E5	E1, E2, E3	E3
						Glyma.07G150900	E1, E2, E5	E3, E5	E1, E2
						Glyma.07G173000	E5	E3
						Glyma.08G109500	E1, E3, E5	E3	E1, E5
						Glyma.08G134200	E3, E5	E2, E3, E5
						Glyma.08G151100	E1, E3, E5	E5
						Glyma.08G251500	E1, E2, E5	E1, E2, E3, E5	E1, E5
						Glyma.08G338200	E5
						Glyma.08G339300	E1, E2, E3, E5	E1, E2, E3, E5
						Glyma.08G339600	E1, E2, E5	E2, E3, E5	E2
						Glyma.08G021900	E3, E5	E5
						Glyma.08G044300	E5
						Glyma.08G176300	E5
						Glyma.08G339500	E1, E2, E3, E5	E1, E2, E3, E5
						Glyma.09G027000	E1, E3, E5	E3, E5
						Glyma.09G127200	E2, E5	E3, E5
						Glyma.09G216400	E1, E3, E5
						Glyma.09G274000	E2, E3, E5	E5
						Glyma.09G280200	E5	E3
						Glyma.09G272100	E1, E3, E5		E5
						Glyma.10G197000	E2, E5	E2, E5	E2, E5
						Glyma.10G227700	E1, E2, E3, E5	E3	E5
						Glyma.10G231200	E2, E3, E5
						Glyma.10G253100	E5	E3
						Glyma.10G079900	E1, E3, E5	E1, E3
						Glyma.10G156500	E3, E5	E3
						Glyma.10G193500	E5	E1, E2, E3, E5	E1, E2, E3
						Glyma.10G196700	E2, E5		E2, E5
						Glyma.11G097000	E1, E5		E3
						Glyma.11G155000	E1, E2, E3, E5	E3, E5	E3
						Glyma.11G198300	E1, E3, E5	E3
						Glyma.11G082700	E3, E5	E3
						Glyma.11G158900	E2, E5		E1
						Glyma.12G141700	E1, E3, E5
						Glyma.12G176200	E1, E3, E5	E1, E3, E5	E3
						Glyma.12G100500	E2, E5	E2	E2
						Glyma.12G149100	E1, E2, E3, E5	E1	E1, E5
						Glyma.13G029200,Glyma.13G029300	E2, E5	E2, E3
						Glyma.13G035800	E5	E2
						Glyma.13G035900	E2, E5	E1, E3
						Glyma.13G102000	E3, E5
						Glyma.13G123100	E5
						Glyma.13G317600	E1, E2, E5	E3, E5	E3
						Glyma.13G066100	E1, E5	E5
						Glyma.13G068800	E1, E2, E3, E5	E3	E5
						Glyma.13G249800	E3, E5
						Glyma.13G272100	E5	E3
						Glyma.13G346700	E3, E5	E1, E3, E5	E5
						Glyma.14G015300	E1, E2, E3, E5	E1, E5
						Glyma.14G162100	E1, E3, E5	E5
						Glyma.14G212200	E1, E2, E3, E5	E2, E5
						Glyma.14G212400	E5	E3, E5
						Glyma.14G103100	E5	E5	E5
						Glyma.14G140900	E1, E2, E3, E5	E2, E3, E5	E2, E5
						Glyma.15G062700	E2, E3, E5	E1, E2, E3, E5	E2, E3, E5
						Glyma.15G064500	E1, E3, E5	E5
						Glyma.15G120400	E5
						Glyma.15G199700	E1, E2, E3, E5	E1, E3, E5
						Glyma.15G003300	E1, E2, E3, E5
						Glyma.15G160300	E5	E2, E3, E5
						Glyma.15G209300	E1, E2, E3, E5	E1, E2, E3	E1, E2
						Glyma.16G169200	E2, E5	E2, E3, E5
						Glyma.16G155000	E5		E1
						Glyma.16G164800	E2, E5		E2
						Glyma.16G186100	E5	E3
						Glyma.17G242400	E5
						Glyma.17G244700	E2, E3, E5	E3	E3
						Glyma.17G257200	E3, E5	E1, E5
						Glyma.17G057100	E3, E5
						Glyma.17G138500	E1, E3, E5	E2, E5
						Glyma.18G167600	E5	E5	E5
						Glyma.18G205500	E1, E3, E5
						Glyma.18G211100	E5	E2, E3, E5	E3
						Glyma.18G213200	E5	E1, E2, E3, E5
						Glyma.18G225300	E2, E5	E5	E1
						Glyma.18G254100	E5	E3, E5
						Glyma.18G287800	E1, E5	E3, E5	E5
						Glyma.18G141500	E1, E3, E5
						Glyma.18G141700	E5
						Glyma.18G195200	E1, E2, E5	E2, E3, E5
						Glyma.18G237900	E1, E2, E5	E2, E3
						Glyma.18G249100	E3, E5	E3
						Glyma.18G266900	E1, E3, E5	E2, E3, E5
						Glyma.19G011700	E1, E2, E3, E5	E2, E3	E1, E3, E5
						Glyma.19G047000	E5
						Glyma.19G130400	E1, E2, E5
						Glyma.19G255500	E5	E2, E3, E5
						Glyma.19G069200	E2, E5	E3
						Glyma.19G218300	E1, E2, E3, E5	E1, E2, E3, E5	E2, E3, E5
						Glyma.20G113800	E1, E3, E5		E5
						Glyma.20G137900	E1, E3, E5		E1, E5
						Glyma.20G158500	E1, E2, E3, E5	E2, E3, E5
						Glyma.20G163200	E1, E3, E5
						Glyma.20G213700	E3, E5	E2, E3
						Glyma.20G036100	E1, E2, E5		E1, E2
						Glyma.20G119300	E1, E3, E5
						Glyma.20G137700	E1, E3, E5	E3
						Glyma.20G204500	E1, E2, E3, E5	E1, E3, E5	E1, E2, E3
						Glyma.U040600	E3, E5	E3
						Glyma.02G132100	E1, E2, E5	E3	E1, E3
						Glyma.02G153000	E1, E2, E5	E1, E3, E5	E1, E2
						Glyma.02G239300	E2, E3, E5	E3, E5
						Glyma.03G065500	E5
						Glyma.03G098600	E5
						Glyma.04G123800	E1, E2, E3, E5	E2	E2
						Glyma.05G009000	E2, E5	E1, E2
						Glyma.05G206800,Glyma.05G206900	E2, E5	E1, E2, E5	E1, E2, E3
						Glyma.06G193500	E1, E3, E5	E5	E2
						Glyma.06G219900	E2, E5	E1, E2, E3, E5	E1, E3
						Glyma.06G034900	E1, E2, E3, E5	E1, E2	E1, E3, E5
						Glyma.07G088000	E2, E3, E5	E1, E2, E3, E5	E2, E3, E5
						Glyma.07G250500	E1, E2, E3, E5	E3, E5	E1
						Glyma.08G070900	E1, E2, E5	E1, E2, E3, E5	E2, E3, E5
						Glyma.08G116900	E1, E2, E3, E5	E1, E3	E1
						Glyma.08G066300	E1, E5
						Glyma.08G317400,Glyma.08G317500,Glyma.08G317700	E5
						Glyma.08G318000	E5	E3
						Glyma.08G319300	E5	E3
						Glyma.08G323200	E5	E3
						Glyma.08G030000	E1, E3, E5	E1, E5	E1, E5
						Glyma.09G038600	E1, E2, E3, E5	E3	E1, E5
						Glyma.09G038900	E2, E3, E5	E1, E2, E3, E5	E5
						Glyma.09G188800	E2, E3, E5	E1, E2, E3, E5	E2, E3, E5
						Glyma.10G021300	E1, E2, E5	E1, E3, E5	E2, E3
						Glyma.10G224300	E5	E1, E2, E3, E5
						Glyma.10G245300	E1, E5
						Glyma.11G208700	E1, E2, E3, E5	E1, E2, E3, E5
						Glyma.11G243200	E1, E5	E3	E2, E5
						Glyma.11G106300	E1, E2, E3, E5	E1, E3	E1
						Glyma.11G140000	E5	E5
						Glyma.11G171400	E1, E2, E5	E2, E5	E1, E2, E3
						Glyma.11G196500	E1, E5	E1, E3, E5
						Glyma.12G077700	E5	E1, E3, E5
						Glyma.12G218300	E2, E5	E1, E3
						Glyma.13G043000	E1, E2, E3, E5	E1, E2, E3, E5	E2, E3, E5
						Glyma.13G103100	E1, E2, E5	E1, E2, E3, E5	E1, E2
						Glyma.13G201100	E3, E5	E2, E3, E5	E1
						Glyma.13G246600	E5
						Glyma.13G091100	E1, E2, E3, E5	E1, E2, E3, E5	E1, E2, E3
						Glyma.13G119000	E1, E5	E2	E2, E3
						Glyma.13G167700	E1, E2, E5	E1, E2, E3, E5	E2, E3, E5
						Glyma.13G238500	E1, E2, E5	E1, E3, E5	E1, E2
						Glyma.14G003000	E5
						Glyma.15G169100	E5	E1, E2, E3, E5	E1, E2, E3
						Glyma.15G186100	E1, E2, E3, E5	E2, E5	E2, E3
						Glyma.15G187300	E5	E3	E3
						Glyma.15G270100	E1, E5		E2
						Glyma.15G072400	E1, E2, E3, E5	E1, E3, E5	E3
						Glyma.16G057600	E1, E2, E3, E5	E1, E3, E5	E1, E2
						Glyma.16G100100	E5	E3, E5
						Glyma.16G170100	E1, E2, E3, E5	E1, E2, E3, E5	E3
						Glyma.17G023900	E1, E2, E3, E5	E3	E1, E5
						Glyma.17G031600	E1, E2, E3, E5	E5	E2
						Glyma.17G092800	E1, E2, E3, E5	E2, E3	E1, E2, E5
						Glyma.17G115300	E2, E5	E1, E3, E5	E1, E5
						Glyma.17G117200	E2, E5	E1, E2, E3	E1, E5
						Glyma.18G061100	E1, E2, E3, E5	E1, E2, E3, E5	E1, E2, E3, E5
						Glyma.18G190000	E2, E5	E3, E5	E1, E3
						Glyma.19G223000	E1, E2, E3, E5	E1, E3, E5	E1, E3
						Glyma.19G079100	E5
						Glyma.19G089800	E1, E2, E3, E5	E1, E3, E5	E1, E2
						Glyma.19G168900	E5
						Glyma.20G018900	E5
						Glyma.01G006000	E1, E2, E3	E2, E5
						Glyma.01G080500	E1, E2, E3
						Glyma.01G096600	E2, E3
						Glyma.01G124200	E3
						Glyma.01G152900	E2, E3	E5	E2, E3
						Glyma.01G236300	E3	E2
						Glyma.01G238800	E1, E2, E3	E5	E2
						Glyma.01G036000	E1, E2, E3	E5
						Glyma.01G198200,Glyma.01G198400	E3	E2, E5
						Glyma.01G204400	E2, E3	E2
						Glyma.01G209500	E1, E2, E3	E1, E2, E3, E5	E3
						Glyma.02G015500	E1, E2, E3
						Glyma.02G015800	E3
						Glyma.02G022300	E2, E3
						Glyma.02G028400	E1, E3	E5
						Glyma.02G031600	E1, E2, E3
						Glyma.02G084400	E1, E2, E3
						Glyma.02G109700	E2, E3
						Glyma.02G245000	E1, E3
						Glyma.02G265900	E2, E3
						Glyma.02G010600	E1, E2, E3	E2	E2
						Glyma.02G020000	E2, E3
						Glyma.02G054200	E1, E2, E3	E2
						Glyma.02G142500	E3
						Glyma.02G257700	E1, E2, E3	E3
						Glyma.02G264900	E2, E3	E5
						Glyma.02G273300	E2, E3	E5	E2
						Glyma.02G307500	E1, E2, E3	E1, E3	E3
						Glyma.03G015800	E3	E2, E5
						Glyma.03G040300	E1, E2, E3	E2	E1
						Glyma.03G044000	E1, E3
						Glyma.03G046500,Glyma.03G046600,Glyma.03G046800,Glyma.03G047000	E1, E3
						Glyma.03G051100	E1, E2, E3	E5
						Glyma.03G071700	E1, E2, E3	E5
						Glyma.03G113200	E3	E2
						Glyma.03G132700	E3	E1, E2, E3, E5	E2
						Glyma.03G152300	E1, E2, E3
						Glyma.03G163100	E1, E2, E3
						Glyma.03G171900	E2, E3	E2, E5	E2, E3
						Glyma.03G202600	E1, E2, E3	E2
						Glyma.03G216100	E2, E3
						Glyma.03G222300	E3	E5	E3
						Glyma.03G246000	E1, E3
						Glyma.03G247100	E1, E2, E3	E3
						Glyma.03G252700	E2, E3	E5	E2, E3
						Glyma.03G018900	E1, E2, E3
						Glyma.03G020800	E2, E3
						Glyma.03G031400	E3
						Glyma.03G045600	E1, E2, E3
						Glyma.03G047700	E2, E3
						Glyma.03G130900	E1, E2, E3	E3
						Glyma.03G221300	E1, E2, E3
						Glyma.03G247000	E1, E2, E3	E3
						Glyma.03G261600	E1, E3	E2, E3	E1, E5
						Glyma.04G022600	E2, E3
						Glyma.04G026600	E1, E2, E3
						Glyma.04G121000	E3	E2, E3
						Glyma.04G193700	E1, E3
						Glyma.04G040000	E2, E3	E2	E3
						Glyma.04G041400	E3
						Glyma.04G069500	E1, E2, E3	E3, E5
						Glyma.04G087000	E3
						Glyma.04G102400	E2, E3	E5
						Glyma.04G137200	E1, E2, E3	E5
						Glyma.04G153400	E2, E3	E2, E3
						Glyma.04G197500	E1, E2, E3		E3
						Glyma.04G240300	E1, E3
						Glyma.04G256800	E3
						Glyma.05G016300	E2, E3
						Glyma.05G049300	E1, E3
						Glyma.05G050100	E3
						Glyma.05G080300	E3
						Glyma.05G125800	E3
						Glyma.05G176900	E3
						Glyma.05G202600	E2, E3
						Glyma.05G204600	E1, E3	E1, E5	E1, E3
						Glyma.05G204800	E1, E3	E1, E5
						Glyma.05G211600	E1, E2, E3	E5	E2
						Glyma.05G223400	E1, E2, E3
						Glyma.05G225900	E1, E2, E3	E1, E3	E2
						Glyma.05G005200	E2, E3
						Glyma.05G027000	E2, E3	E1, E2, E5	E2
						Glyma.05G057800	E3	E3	E1, E2, E3, E5
						Glyma.05G169200	E2, E3
						Glyma.06G087800	E2, E3	E2, E3, E5
						Glyma.06G089300	E2, E3
						Glyma.06G167000	E1, E2, E3	E1, E3
						Glyma.06G168000	E1, E2, E3		E3
						Glyma.06G193600	E2, E3	E5
						Glyma.06G206700	E3
						Glyma.06G212800	E1, E3	E1	E1
						Glyma.06G213600	E1, E3	E1, E3	E1
						Glyma.06G258000	E3	E1, E5
						Glyma.06G258900	E3	E1, E3	E1
						Glyma.06G267300	E1, E3	E1, E3	E1
						Glyma.06G270500	E1, E2, E3	E1, E2, E3, E5	E1
						Glyma.06G291300	E1, E2, E3
						Glyma.06G050200	E3
						Glyma.06G097300	E1, E2, E3	E5	E2
						Glyma.06G103700	E2, E3		E2
						Glyma.06G148400	E1, E2, E3
						Glyma.06G259100	E3	E1
						Glyma.06G259400	E1, E3	E1, E3, E5	E1
						Glyma.06G259800	E1, E3	E1, E3	E1
						Glyma.06G260100	E1, E3	E1, E3, E5	E1
						Glyma.06G298400	E1, E2, E3	E3
						Glyma.06G299000	E3
						Glyma.06G308100	E3
						Glyma.06G317000	E2, E3	E2, E3, E5
						Glyma.07G013900	E2, E3
						Glyma.07G035900	E1, E2, E3	E3
						Glyma.07G050300	E3	E3
						Glyma.07G187700	E1, E2, E3	E2, E5	E1, E3
						Glyma.07G193500	E3	E3	E3
						Glyma.07G242600	E1, E2, E3	E2, E3, E5	E2
						Glyma.07G259400	E1, E3	E2
						Glyma.07G064900	E1, E3
						Glyma.07G070300	E2, E3
						Glyma.07G081100	E1, E2, E3
						Glyma.07G101700	E3
						Glyma.07G143900	E1, E2, E3	E1, E2, E3, E5
						Glyma.07G144100	E1, E2, E3	E2, E3, E5
						Glyma.07G151300	E2, E3
						Glyma.07G212400	E2, E3
						Glyma.07G239700	E2, E3
						Glyma.08G000700	E1, E2, E3	E5	E1, E3
						Glyma.08G009900	E2, E3
						Glyma.08G104100	E3
						Glyma.08G138600	E2, E3	E5	E3
						Glyma.08G145000	E2, E3
						Glyma.08G189200	E3		E2, E3
						Glyma.08G230400	E1, E2, E3	E1, E2, E3, E5	E1, E2
						Glyma.08G256600	E3		E1, E3
						Glyma.08G271900	E3
						Glyma.08G279700	E2, E3	E5	E2
						Glyma.08G309700	E3	E2, E5
						Glyma.08G339400	E1, E2, E3	E1, E2, E3, E5	E3
						Glyma.08G082800	E2, E3	E3, E5
						Glyma.08G083700	E1, E2, E3	E1, E2, E3, E5
						Glyma.08G127600	E1, E2, E3	E1	E1
						Glyma.08G197500	E1, E3
						Glyma.08G220000	E1, E2, E3	E3	E2, E3
						Glyma.08G280100	E3	E3	E3
						Glyma.08G292000	E3
						Glyma.09G034700	E1, E2, E3	E1, E2	E2
						Glyma.09G036900	E1, E2, E3	E3	E2, E3, E5
						Glyma.09G040600	E1, E2, E3	E5	E2, E3
						Glyma.09G218100	E2, E3		E3
						Glyma.09G231900	E3	E5
						Glyma.09G131500	E3	E3
						Glyma.09G184000	E1, E2, E3	E2, E5	E2, E3
						Glyma.09G189300	E2, E3
						Glyma.09G204800,Glyma.09G204900	E3
						Glyma.10G001800	E3	E5
						Glyma.10G010800	E3
						Glyma.10G016000	E1, E2, E3
						Glyma.10G042500	E1, E3
						Glyma.10G043700	E2, E3	E2, E5	E2
						Glyma.10G118900	E3	E5
						Glyma.10G132500	E1, E2, E3	E2, E3, E5	E2
						Glyma.10G168600	E1, E3
						Glyma.10G186700	E3		E1, E3
						Glyma.10G200800	E3	E2, E5	E2, E5
						Glyma.10G231600	E1, E3	E5
						Glyma.10G262700	E1, E2, E3	E1, E3	E3
						Glyma.10G296600	E2, E3	E2
						Glyma.10G011000	E1, E2, E3	E2, E5	E2
						Glyma.10G053000	E2, E3	E5
						Glyma.10G090000	E3	E2, E3
						Glyma.10G140900	E1, E3
						Glyma.10G145300	E1, E3	E5	E3
						Glyma.10G221200	E1, E2, E3		E2
						Glyma.10G226200	E2, E3
						Glyma.10G263500	E3
						Glyma.10G264100	E3		E1
						Glyma.10G274400	E3
						Glyma.11G003400	E3
						Glyma.11G032700	E1, E3	E3
						Glyma.11G038600	E2, E3	E5
						Glyma.11G105800	E1, E2, E3	E3
						Glyma.11G185700	E1, E2, E3	E3
						Glyma.11G039400	E1, E2, E3	E1, E3	E2
						Glyma.11G093900	E2, E3
						Glyma.11G119000	E2, E3	E3	E3
						Glyma.11G133300	E2, E3	E2, E3, E5	E2, E3
						Glyma.11G208600	E2, E3	E2, E3, E5	E2
						Glyma.11G230300	E3	E5
						Glyma.11G244900	E3
						Glyma.12G057200	E3
						Glyma.12G074500	E1, E3	E2
						Glyma.12G108900	E1, E3
						Glyma.12G137700	E1, E2, E3
						Glyma.12G140200	E1, E2, E3	E5
						Glyma.12G216100	E2, E3	E2
						Glyma.12G028200	E2, E3
						Glyma.12G049300	E3
						Glyma.12G065400	E1, E3	E2, E3
						Glyma.12G085300	E3		E1
						Glyma.12G086100	E3	E5
						Glyma.12G087200	E1, E2, E3
						Glyma.12G101800	E3	E1, E2, E5
						Glyma.12G119200	E1, E2, E3	E2, E5
						Glyma.12G132800	E2, E3	E2, E5	E2, E3
						Glyma.12G142900	E3	E1, E5
						Glyma.12G150500	E1, E2, E3	E2
						Glyma.12G167400	E2, E3
						Glyma.12G172300	E1, E2, E3
						Glyma.12G191000	E3	E3
						Glyma.12G197800	E2, E3
						Glyma.12G221500	E1, E2, E3	E3, E5
						Glyma.12G224000	E2, E3	E2, E3, E5
						Glyma.13G046100	E1, E2, E3
						Glyma.13G051600	E2, E3
						Glyma.13G065300	E3	E5
						Glyma.13G085800	E1, E3
						Glyma.13G091200	E2, E3
						Glyma.13G109800	E1, E2, E3	E5	E5
						Glyma.13G112000	E1, E2, E3	E5
						Glyma.13G131400	E2, E3	E2
						Glyma.13G234500	E1, E2, E3	E2, E3, E5
						Glyma.13G279900	E1, E2, E3	E5	E2
						Glyma.13G337200	E2, E3
						Glyma.13G341800	E3	E2
						Glyma.13G361300	E2, E3
						Glyma.13G362800	E3	E3
						Glyma.13G370100	E1, E2, E3	E3
						Glyma.13G030900	E1, E2, E3		E2
						Glyma.13G054300	E3	E3
						Glyma.13G081000	E1, E2, E3	E3	E2
						Glyma.13G147000	E1, E3	E2, E3
						Glyma.13G172500	E2, E3	E5
						Glyma.13G183500	E2, E3	E1, E2, E3	E3
						Glyma.13G297200	E2, E3
						Glyma.13G304200	E2, E3	E2
						Glyma.13G315400	E1, E2, E3		E1
						Glyma.13G333900	E1, E2, E3	E1, E2, E3
						Glyma.14G015500	E1, E3		E1
						Glyma.14G028300	E2, E3	E5
						Glyma.14G038100	E3
						Glyma.14G062700	E3
						Glyma.14G070200	E2, E3
						Glyma.14G098200	E1, E2, E3	E3
						Glyma.14G141000	E3
						Glyma.14G179200	E2, E3	E2, E5
						Glyma.14G215100	E1, E2, E3
						Glyma.14G014200	E2, E3
						Glyma.14G034100	E3
						Glyma.14G046000	E1, E2, E3
						Glyma.14G047500	E3
						Glyma.14G051600	E1, E2, E3
						Glyma.14G051700	E1, E2, E3	E2, E3, E5	E1
						Glyma.14G058600	E1, E2, E3
						Glyma.14G069300	E1, E2, E3
						Glyma.14G070600	E3
						Glyma.14G071100	E3
						Glyma.14G093100	E1, E2, E3
						Glyma.14G102900	E1, E2, E3	E3, E5	E5
						Glyma.14G104100	E1, E2, E3
						Glyma.14G116400	E2, E3	E2
						Glyma.14G203900	E2, E3
						Glyma.14G215200	E1, E3
						Glyma.14G219100	E2, E3	E5
						Glyma.14G223200	E2, E3
						Glyma.15G003900	E3	E5
						Glyma.15G021400,Glyma.15G021600,Glyma.15G021700	E1, E2, E3
						Glyma.15G031500	E1, E3
						Glyma.15G068900	E1, E2, E3
						Glyma.15G071300	E1, E2, E3	E1, E2, E3, E5	E1, E2
						Glyma.15G099000	E1, E2, E3
						Glyma.15G109300	E3
						Glyma.15G115000	E1, E2, E3		E3
						Glyma.15G142200	E1, E3	E5	E2, E3, E5
						Glyma.15G164800	E3
						Glyma.15G179600	E3	E5
						Glyma.15G213600	E2, E3	E3
						Glyma.15G228500	E3	E1, E2, E3, E5	E1
						Glyma.15G228900	E1, E2, E3	E5
						Glyma.15G237200	E1, E2, E3	E5
						Glyma.15G247500	E2, E3	E1, E5	E2
						Glyma.15G258600	E3
						Glyma.15G268000	E3	E3	E3
						Glyma.15G271000	E2, E3	E1, E2, E3	E1
						Glyma.15G011000	E3	E3	E1
						Glyma.15G022300	E2, E3
						Glyma.15G040200	E1, E3	E2, E3
						Glyma.15G093100	E1, E3
						Glyma.15G112500	E1, E2, E3	E3, E5
						Glyma.15G119900	E3
						Glyma.15G123800	E2, E3
						Glyma.15G166500	E1, E2, E3
						Glyma.15G220600	E3	E3	E3
						Glyma.15G252200	E3		E2
						Glyma.15G274000	E3	E3	E3
						Glyma.15G274200	E3	E3
						Glyma.15G274300	E1, E2, E3	E2, E3	E3
						Glyma.15G276000	E1, E3	E2
						Glyma.15G127600	E1, E2, E3
						Glyma.16G010000	E2, E3
						Glyma.16G023900	E2, E3
						Glyma.16G031600	E1, E2, E3
						Glyma.16G065700	E1, E2, E3	E2
						Glyma.16G078800	E2, E3	E3
						Glyma.16G090000	E1, E2, E3
						Glyma.16G127900	E2, E3
						Glyma.16G168700	E1, E2, E3	E2, E5
						Glyma.16G171200	E1, E2, E3
						Glyma.16G174700	E1, E2, E3	E3
						Glyma.16G212500	E3	E3	E1
						Glyma.16G017100	E3
						Glyma.16G017700	E3
						Glyma.16G020500	E2, E3		E3
						Glyma.16G037600	E2, E3
						Glyma.16G049400	E3
						Glyma.16G080100	E1, E2, E3
						Glyma.16G110100	E2, E3
						Glyma.16G170000	E1, E2, E3	E1, E2, E3, E5	E1, E5
						Glyma.16G178800	E3	E3
						Glyma.16G202500	E2, E3
						Glyma.16G209300	E1, E2, E3		E1, E3
						Glyma.17G059100	E1, E3
						Glyma.17G063200	E1, E2, E3
						Glyma.17G066500	E1, E2, E3	E3
						Glyma.17G099800	E2, E3
						Glyma.17G128000	E2, E3	E2, E3, E5	E1, E3
						Glyma.17G131200	E3	E2	E2
						Glyma.17G141700	E3	E2
						Glyma.17G152600	E2, E3
						Glyma.17G222300	E3
						Glyma.17G230500	E1, E2, E3	E5
						Glyma.17G253500	E3
						Glyma.17G259500	E1, E2, E3	E5	E2
						Glyma.17G002200	E1, E3
						Glyma.17G008500	E2, E3	E1	E3
						Glyma.17G015400	E3	E2
						Glyma.17G023000	E1, E3	E2	E2
						Glyma.17G047700	E1, E2, E3	E2, E5
						Glyma.17G049800	E1, E3	E1, E2, E3	E3, E5
						Glyma.17G067800	E1, E2, E3	E1, E3	E1, E2
						Glyma.17G139400	E2, E3	E2
						Glyma.17G140300	E3	E3
						Glyma.17G153900	E2, E3
						Glyma.17G226500	E1, E2, E3
						Glyma.17G226600	E3
						Glyma.17G246500	E3	E3
						Glyma.18G011600	E2, E3
						Glyma.18G012600	E2, E3
						Glyma.18G026500	E1, E2, E3	E2, E5
						Glyma.18G026900	E3	E5
						Glyma.18G040200	E1, E2, E3
						Glyma.18G056200	E3	E2
						Glyma.18G139900	E3	E3
						Glyma.18G223100	E1, E2, E3
						Glyma.18G030700	E1, E2, E3	E3, E5	E2, E3, E5
						Glyma.18G106400	E3	E1, E2, E3, E5
						Glyma.18G146900	E2, E3
						Glyma.18G155200	E1, E3
						Glyma.18G156000	E2, E3
						Glyma.18G202600	E2, E3
						Glyma.18G227400	E2, E3
						Glyma.18G266200	E1, E2, E3	E1, E2, E3
						Glyma.18G270300	E3
						Glyma.18G272700	E1, E2, E3
						Glyma.19G044900	E2, E3
						Glyma.19G081200	E3
						Glyma.19G137600	E3		E3
						Glyma.19G161100	E3
						Glyma.19G164600	E1, E2, E3
						Glyma.19G172500	E1, E3
						Glyma.19G172800	E2, E3	E5	E2
						Glyma.19G219500	E1, E3	E3	E3
						Glyma.19G224500	E3
						Glyma.19G234100	E1, E2, E3	E1, E2, E3
						Glyma.19G250200	E1, E2, E3	E5	E1, E2, E3
						Glyma.19G127800	E2, E3
						Glyma.19G132900	E1, E2, E3	E1, E3
						Glyma.19G134100,Glyma.19G134200	E3	E3	E3
						Glyma.19G134300	E1, E2, E3	E3	E3
						Glyma.19G137100,Glyma.19G137200	E3
						Glyma.19G168700	E2, E3	E3, E5	E2
						Glyma.19G204100	E3	E3	E3
						Glyma.19G207900	E2, E3
						Glyma.19G213900	E3	E5	E3
						Glyma.19G214300	E3
						Glyma.19G240800	E2, E3
						Glyma.19G254800	E3	E5
						Glyma.20G047400	E3	E1, E3, E5	E1, E3
						Glyma.20G049800	E2, E3		E2
						Glyma.20G065100	E1, E2, E3
						Glyma.20G115500	E2, E3		E2
						Glyma.20G115600	E1, E2, E3	E3
						Glyma.20G204000	E1, E2, E3	E3
						Glyma.20G205800	E1, E2, E3	E1, E3, E5	E1, E2, E3
						Glyma.20G247400	E2, E3	E2	E3
						Glyma.20G152400	E2, E3
						Glyma.20G159400	E1, E2, E3
						Glyma.20G221100	E3
						Glyma.U012600	E1, E3	E3, E5
						Glyma.01G093800	E3
						Glyma.01G106000	E1, E3
						Glyma.01G120400	E3
						Glyma.01G124700	E1, E3
						Glyma.01G216600	E1, E2, E3
						Glyma.01G228700	E1, E3	E1, E2, E3	E5
						Glyma.01G007500	E3
						Glyma.01G089000	E1, E2, E3	E1, E2, E3	E1, E3
						Glyma.01G129400	E1, E3	E2
						Glyma.01G206600	E1, E3	E3
						Glyma.01G232400	E3
						Glyma.02G028000	E2, E3	E1, E5	E5
						Glyma.02G028800	E1, E3
						Glyma.02G203300	E3	E5
						Glyma.02G254600	E1, E2, E3	E3	E1, E5
						Glyma.02G016100	E3	E3
						Glyma.02G021300,Glyma.02G021400	E3	E1, E2
						Glyma.02G065000	E3
						Glyma.02G080200	E1, E2, E3		E2
						Glyma.02G148200	E3	E3	E1, E5
						Glyma.02G195900	E2, E3
						Glyma.02G215200	E3
						Glyma.02G255400	E3	E5
						Glyma.03G181700	E3
						Glyma.03G204100	E3	E3
						Glyma.03G213500	E3
						Glyma.03G215000	E3		E1, E5
						Glyma.03G226000	E1, E2, E3	E1, E2, E3, E5	E2
						Glyma.03G005800	E2, E3
						Glyma.03G131700	E1, E2, E3	E3	E1, E2
						Glyma.03G202400	E1, E3
						Glyma.03G236300	E3
						Glyma.04G107500	E3	E3
						Glyma.04G230500	E3
						Glyma.04G026400	E2, E3	E1, E2, E3, E5	E1, E5
						Glyma.04G044900	E3	E5
						Glyma.04G149300	E3	E3
						Glyma.04G228800	E3	E2
						Glyma.05G011200	E1, E2, E3	E2, E3	E1
						Glyma.05G042800	E2, E3
						Glyma.05G151400	E3
						Glyma.05G195000	E2, E3
						Glyma.05G224500	E1, E2, E3	E2, E3	E2
						Glyma.05G232500	E3
						Glyma.05G042600	E3		E3
						Glyma.05G114100	E3		E1, E3
						Glyma.05G209000	E2, E3	E3
						Glyma.06G143000	E3
						Glyma.06G144000	E3		E5
						Glyma.06G037000	E3	E3
						Glyma.06G044400	E1, E2, E3	E1, E2, E3, E5	E1
						Glyma.06G045400	E2, E3	E2, E5	E3
						Glyma.06G142900	E3	E2, E3
						Glyma.06G170700	E2, E3	E2, E3
						Glyma.06G300100	E3	E2
						Glyma.06G302200	E2, E3	E2, E5
						Glyma.06G319500	E3
						Glyma.07G041400	E2, E3
						Glyma.07G139300	E3	E2, E3
						Glyma.07G155500	E1, E3	E5
						Glyma.07G209100	E3
						Glyma.07G215500	E3	E2
						Glyma.07G023300	E1, E2, E3	E2
						Glyma.07G043100	E1, E2, E3	E1, E3, E5
						Glyma.07G115400	E3	E1, E3	E2, E3
						Glyma.07G153800	E2, E3		E2, E5
						Glyma.07G194300	E3	E2
						Glyma.07G215700	E3
						Glyma.08G136200	E3
						Glyma.08G173400	E1, E2, E3		E1
						Glyma.08G179400	E3	E5
						Glyma.08G189600	E1, E2, E3	E1, E2, E3, E5	E1, E2, E3
						Glyma.08G218600	E2, E3	E2
						Glyma.08G015700	E3		E3
						Glyma.08G083300	E3	E1, E2, E3, E5	E3
						Glyma.09G040500	E3	E3, E5	E5
						Glyma.09G061900	E3	E5
						Glyma.09G071600	E2, E3	E5
						Glyma.09G225400	E1, E3	E5	E3
						Glyma.09G042400	E3	E5
						Glyma.09G205700	E3
						Glyma.09G238100	E3	E1, E3, E5
						Glyma.09G238300	E3	E3
						Glyma.09G277800	E3	E3
						Glyma.10G064500	E1, E2, E3	E2, E5	E3
						Glyma.10G090700	E3
						Glyma.10G017000	E1, E3
						Glyma.10G094600	E2, E3	E3, E5
						Glyma.10G130400	E2, E3		E2
						Glyma.10G151000	E1, E3	E3
						Glyma.10G151300	E1, E3
						Glyma.10G152200	E3	E3
						Glyma.11G011500	E1, E2, E3
						Glyma.11G014800	E1, E3
						Glyma.11G093400	E3
						Glyma.11G032200	E3
						Glyma.11G036400	E3	E5
						Glyma.11G095600	E2, E3	E5
						Glyma.11G130300	E3
						Glyma.11G180500	E3	E5
						Glyma.11G194400	E3
						Glyma.11G246600	E3	E5
						Glyma.12G066500	E3
						Glyma.12G138100,Glyma.12G138800	E3	E2
						Glyma.12G012000	E3	E2, E3, E5
						Glyma.12G019900	E3	E3
						Glyma.12G114100	E3
						Glyma.12G224300	E1, E3	E2
						Glyma.13G158200	E3
						Glyma.13G173500	E1, E3	E1, E3, E5
						Glyma.13G208000	E3	E2, E3	E1, E2
						Glyma.13G285300	E3	E1, E2, E3, E5	E1, E3, E5
						Glyma.13G001200	E3
						Glyma.13G032100	E2, E3	E3
						Glyma.13G068700,Glyma.13G068800	E1, E3	E2	E2
						Glyma.13G076900	E3
						Glyma.13G087500	E1, E2, E3
						Glyma.13G090300	E3	E3	E2
						Glyma.13G138600	E3	E3
						Glyma.13G157400	E3	E2
						Glyma.13G206700	E1, E3	E3, E5	E3
						Glyma.13G253300	E3	E3
						Glyma.14G005700	E1, E3	E1, E2, E3, E5
						Glyma.14G023000	E1, E2, E3
						Glyma.14G049000,Glyma.14G049200	E1, E2, E3	E3	E3
						Glyma.14G222400	E3	E5	E3
						Glyma.14G078600	E2, E3		E1
						Glyma.14G088300	E3
						Glyma.14G175400	E3
						Glyma.14G212700	E1, E3	E1, E3, E5
						Glyma.15G079100	E1, E3
						Glyma.15G168200	E3
						Glyma.15G263600	E3	E2, E5
						Glyma.15G049700	E3	E1, E5	E1, E5
						Glyma.15G053000	E2, E3	E5
						Glyma.15G054000	E3	E3	E3
						Glyma.15G272600	E1, E2, E3	E3, E5	E3
						Glyma.16G051300	E2, E3	E1, E3, E5
						Glyma.16G138400	E1, E3
						Glyma.16G176600	E3	E2
						Glyma.16G011500	E3	E3, E5
						Glyma.16G031900	E3
						Glyma.16G077900	E3	E2, E5
						Glyma.16G084300	E3
						Glyma.16G103900	E1, E3	E1, E2, E3
						Glyma.16G164200	E3	E3	E1, E2
						Glyma.17G119000	E2, E3		E1
						Glyma.17G145400	E1, E2, E3
						Glyma.17G185000	E3	E2, E5
						Glyma.17G230700	E1, E2, E3	E1, E3	E1
						Glyma.17G043700	E3
						Glyma.17G078900	E3
						Glyma.17G079000	E3
						Glyma.17G112900	E1, E3	E3, E5
						Glyma.17G159600	E3		E1
						Glyma.17G258200	E1, E2, E3		E1
						Glyma.18G054100	E1, E2, E3	E2	E2
						Glyma.18G127200	E3	E2
						Glyma.18G228100	E3	E3
						Glyma.18G236700	E3	E5
						Glyma.18G238200	E1, E3
						Glyma.18G271300	E3
						Glyma.18G279900	E3	E5
						Glyma.18G017700	E3
						Glyma.18G038500	E3
						Glyma.18G081600	E3
						Glyma.18G175200	E1, E2, E3	E1
						Glyma.18G198800	E3
						Glyma.18G208800	E3	E3
						Glyma.18G290300	E1, E3	E2, E3, E5
						Glyma.19G178100	E1, E2, E3	E1, E2, E3	E1, E2, E3
						Glyma.19G213800	E3	E3
						Glyma.19G221800	E3
						Glyma.19G233900	E3	E3
						Glyma.20G124200	E3	E2, E5
						Glyma.20G082500	E3
						Glyma.20G114200	E1, E2, E3		E3
						Glyma.20G133200	E3	E2, E5
						Glyma.20G148900	E2, E3	E3, E5	E1, E5
						Glyma.01G112700	E1, E2, E3	E5
						Glyma.01G135500	E1, E3	E2, E3
						Glyma.01G162500	E2, E3
						Glyma.01G178500	E1, E2, E3	E2, E3, E5	E2
						Glyma.01G181800	E3	E2, E3, E5	E2, E3
						Glyma.01G204800	E1, E2, E3	E2	E1
						Glyma.01G036900	E2, E3	E3	E1, E2
						Glyma.01G124500	E1, E2, E3	E1, E2, E3	E1, E2, E3
						Glyma.01G178800	E2, E3	E1, E2, E3, E5
						Glyma.01G186600	E3	E3	E3
						Glyma.02G064700	E3
						Glyma.02G138600	E2, E3	E3
						Glyma.02G145300,Glyma.02G145400	E1, E2, E3	E2
						Glyma.02G256000	E2, E3
						Glyma.02G261900	E2, E3	E1, E5
						Glyma.02G267900	E3
						Glyma.02G305400	E3	E3	E3
						Glyma.02G059500	E1, E2, E3	E2, E5	E2
						Glyma.02G088900	E2, E3
						Glyma.02G131500	E2, E3
						Glyma.02G136700	E3	E2, E3
						Glyma.02G215100	E1, E2, E3
						Glyma.02G255200	E2, E3	E2, E3
						Glyma.02G308600	E2, E3
						Glyma.03G050100	E1, E2, E3	E1, E2, E3, E5	E2, E3
						Glyma.03G062800	E3	E5
						Glyma.03G068100	E2, E3	E3, E5
						Glyma.03G130300	E2, E3	E5
						Glyma.03G131100	E3
						Glyma.03G181600	E3	E2
						Glyma.03G032400	E3	E2, E3
						Glyma.03G078300	E2, E3	E3	E1, E2
						Glyma.03G085000	E2, E3
						Glyma.03G101000	E3		E2
						Glyma.03G121300	E2, E3	E5
						Glyma.03G134500	E3
						Glyma.03G244400	E3	E5	E3
						Glyma.04G003700	E3
						Glyma.04G104400	E2, E3
						Glyma.04G138500	E3
						Glyma.04G147600	E1, E3
						Glyma.04G236400	E1, E2, E3	E3
						Glyma.04G022900	E3	E5	E1, E2
						Glyma.04G050300	E1, E2, E3	E2, E3
						Glyma.04G076900	E3	E2, E3
						Glyma.04G170100	E3	E5
						Glyma.04G220600	E2, E3	E3, E5
						Glyma.05G034500	E1, E3	E2, E5	E1
						Glyma.05G102600	E3
						Glyma.05G103500	E3
						Glyma.05G126800	E1, E2, E3	E2	E1, E2, E3
						Glyma.05G138400	E3	E1
						Glyma.05G234600	E2, E3
						Glyma.05G055300	E3
						Glyma.05G055400	E3
						Glyma.05G056300	E3	E1, E5
						Glyma.05G211700	E3	E5
						Glyma.05G247900	E3
						Glyma.06G079500	E2, E3	E3	E1
						Glyma.06G084200	E2, E3	E1, E3, E5
						Glyma.06G125700	E1, E2, E3	E5
						Glyma.06G168400	E3
						Glyma.06G185200	E2, E3	E3, E5
						Glyma.06G211300	E1, E2, E3	E2
						Glyma.06G220800	E1, E3
						Glyma.06G021200	E1, E2, E3	E3, E5	E3
						Glyma.06G022800	E1, E2, E3	E5	E2
						Glyma.06G050100	E1, E2, E3	E2	E2
						Glyma.06G052600	E3	E3
						Glyma.06G064400	E3
						Glyma.06G073700	E2, E3
						Glyma.06G081100	E1, E2, E3	E2, E3	E1, E5
						Glyma.06G106700	E2, E3	E3	E1
						Glyma.06G136500	E1, E2, E3	E3
						Glyma.06G143700	E1, E2, E3	E2, E5
						Glyma.06G174800	E2, E3	E1, E5
						Glyma.06G185300	E2, E3		E5
						Glyma.06G194900	E3
						Glyma.06G235500	E2, E3	E5	E1
						Glyma.06G247100	E2, E3	E3, E5
						Glyma.06G298500	E2, E3	E3
						Glyma.06G310100	E3	E1, E3, E5
						Glyma.07G033500	E3
						Glyma.07G048900	E1, E2, E3	E1, E3, E5
						Glyma.07G052100	E3	E2
						Glyma.07G100500	E2, E3	E3
						Glyma.07G121900	E1, E2, E3	E3, E5
						Glyma.07G129000	E2, E3
						Glyma.07G168500	E1, E2, E3	E2, E3, E5
						Glyma.07G205400	E2, E3	E1, E2, E3, E5
						Glyma.07G264200	E3	E3, E5	E2
						Glyma.07G268500	E3	E1, E3	E1, E3
						Glyma.07G034900	E1, E2, E3	E3	E1, E3
						Glyma.07G066900	E2, E3	E5
						Glyma.07G115500	E3	E1, E3, E5
						Glyma.07G126600	E3	E1, E2, E3, E5	E2, E3, E5
						Glyma.07G155200	E3	E1, E2, E3, E5	E1, E2
						Glyma.07G163300	E3	E3, E5
						Glyma.07G269500	E3		E1, E3
						Glyma.08G038400	E2, E3
						Glyma.08G042100	E2, E3
						Glyma.08G138200	E1, E2, E3	E1, E3	E3
						Glyma.08G150400	E3	E5
						Glyma.08G200000	E3	E1, E5	E1, E5
						Glyma.08G232600	E3
						Glyma.08G342200	E3	E5
						Glyma.08G007900	E1, E2, E3	E3	E3
						Glyma.08G023200	E3
						Glyma.08G034400	E2, E3	E1, E5
						Glyma.08G056400	E1, E3
						Glyma.08G071000	E3
						Glyma.08G071100	E2, E3	E5	E1
						Glyma.08G114400	E2, E3	E5
						Glyma.08G143800	E3
						Glyma.08G174700	E3
						Glyma.08G195000	E1, E3	E2, E3, E5
						Glyma.08G195100	E1, E3	E2, E3
						Glyma.08G240400	E3
						Glyma.08G341700	E1, E2, E3	E1, E3, E5	E1, E3
						Glyma.08G342300	E3	E1, E2, E3, E5	E5
						Glyma.09G039500	E2, E3
						Glyma.09G062900	E1, E2, E3	E3
						Glyma.09G069000	E1, E2, E3
						Glyma.09G087200,Glyma.09G087300	E2, E3
						Glyma.09G092700	E3	E2, E3, E5
						Glyma.09G129900,Glyma.09G130000	E3
						Glyma.09G138100	E2, E3	E2, E5
						Glyma.09G163900	E1, E2, E3	E1, E2, E3, E5	E1, E2
						Glyma.09G204000	E1, E2, E3
						Glyma.09G093000	E3	E1, E3, E5	E1
						Glyma.09G150500	E3
						Glyma.09G155500	E3	E1, E2, E5	E1
						Glyma.09G168300	E2, E3	E2, E5
						Glyma.09G232400	E3
						Glyma.10G013700	E3	E5
						Glyma.10G021600	E3
						Glyma.10G119600,Glyma.10G119700	E2, E3
						Glyma.10G151800	E3	E3
						Glyma.10G248900	E1, E2, E3	E1, E2, E3, E5	E2
						Glyma.10G001700	E2, E3
						Glyma.10G007000	E3		E5
						Glyma.10G048000,Glyma.10G048100	E3
						Glyma.10G050800	E3	E5
						Glyma.10G094900	E2, E3	E2, E3, E5
						Glyma.10G119900	E1, E2, E3		E1, E3
						Glyma.11G055700	E2, E3	E3, E5
						Glyma.11G088000	E3
						Glyma.11G091400	E3	E1, E5	E2
						Glyma.11G158200	E2, E3
						Glyma.11G197400	E1, E2, E3		E3
						Glyma.11G222600	E1, E2, E3
						Glyma.11G227600	E3	E3, E5
						Glyma.11G070100	E3
						Glyma.11G074900	E3	E5
						Glyma.11G080800	E2, E3
						Glyma.11G099700	E1, E2, E3
						Glyma.11G139300	E3	E3	E3
						Glyma.11G142200	E3	E2
						Glyma.11G193600	E1, E2, E3	E1, E3, E5
						Glyma.11G210400	E3
						Glyma.11G232600	E1, E2, E3	E5
						Glyma.11G233400	E1, E2, E3		E3
						Glyma.11G243400	E2, E3	E2, E5
						Glyma.12G106800	E2, E3	E3
						Glyma.12G231900	E3	E2
						Glyma.12G007000	E3
						Glyma.12G065500	E3	E2, E3
						Glyma.12G082100	E2, E3
						Glyma.12G112000	E1, E2, E3	E3
						Glyma.12G196200	E3	E2
						Glyma.12G222400	E3	E2, E3	E1, E5
						Glyma.13G054700	E3	E1, E5
						Glyma.13G076200	E2, E3
						Glyma.13G097800	E2, E3
						Glyma.13G104000	E3
						Glyma.13G115500	E2, E3
						Glyma.13G181000	E1, E2, E3	E2
						Glyma.13G257500	E3	E3, E5
						Glyma.13G306300	E2, E3	E3, E5	E1
						Glyma.13G013100	E1, E3	E1, E5
						Glyma.13G051900	E3
						Glyma.13G147200	E3	E2, E3
						Glyma.13G183700	E1, E2, E3	E2, E3	E1, E2, E5
						Glyma.13G221700	E2, E3	E2, E5
						Glyma.13G289600	E1, E2, E3	E2, E5
						Glyma.13G308000	E3	E5
						Glyma.13G321100	E3	E2, E5
						Glyma.13G336600	E1, E3
						Glyma.13G339800	E2, E3
						Glyma.13G041800	E3
						Glyma.14G002800	E3	E3, E5
						Glyma.14G004500	E2, E3	E2
						Glyma.14G056100	E1, E2, E3	E5
						Glyma.14G080700	E2, E3
						Glyma.14G185600	E2, E3	E5	E1
						Glyma.14G221200	E1, E2, E3	E2, E5	E1, E5
						Glyma.14G010500	E1, E2, E3
						Glyma.14G023100	E1, E2, E3
						Glyma.14G051000	E3	E5
						Glyma.14G064600	E1, E2, E3	E3, E5	E1, E3, E5
						Glyma.14G136300	E2, E3	E1, E5
						Glyma.15G023800	E1, E2, E3	E2
						Glyma.15G034600	E2, E3
						Glyma.15G070200	E2, E3	E3
						Glyma.15G074800	E1, E2, E3	E1, E2, E3	E1, E2
						Glyma.15G085700	E2, E3	E2
						Glyma.15G088600,Glyma.15G088700	E1, E2, E3	E2
						Glyma.15G104900	E1, E2, E3	E1, E3	E1
						Glyma.15G123100	E3
						Glyma.15G143700	E1, E2, E3	E3	E5
						Glyma.15G151300	E3
						Glyma.15G257300	E3	E3, E5	E3
						Glyma.15G052700	E2, E3	E3	E1, E2, E3
						Glyma.15G057500	E3	E3
						Glyma.15G065600	E2, E3
						Glyma.15G133000	E3	E2, E3
						Glyma.15G183000	E1, E2, E3		E3
						Glyma.15G254000	E3	E2
						Glyma.16G049000	E3	E2, E3
						Glyma.16G089700	E1, E2, E3	E2	E3
						Glyma.16G141100	E3
						Glyma.16G043400	E3	E1, E2, E3	E1
						Glyma.16G052000	E1, E3		E3
						Glyma.16G155100	E3	E2
						Glyma.16G119200	E3	E3	E3
						Glyma.17G008300	E1, E2, E3	E1, E2, E3, E5	E1, E2, E3, E5
						Glyma.17G027300	E3	E5
						Glyma.17G058600	E3	E3
						Glyma.17G103300	E3	E1, E2, E3, E5
						Glyma.17G105600	E3	E5
						Glyma.17G108700	E1, E3	E2, E3, E5
						Glyma.17G114700	E3
						Glyma.17G126300	E3	E5
						Glyma.17G217000	E2, E3	E3, E5
						Glyma.17G038800	E3
						Glyma.17G047200	E1, E2, E3	E3	E2
						Glyma.17G148800	E2, E3
						Glyma.17G165200	E3	E5
						Glyma.17G224300	E2, E3	E2, E5
						Glyma.18G018600	E1, E2, E3	E3, E5
						Glyma.18G023600	E1, E2, E3
						Glyma.18G192800	E3	E3
						Glyma.18G230800	E3	E2
						Glyma.18G057900	E1, E2, E3	E5
						Glyma.18G071700	E2, E3	E3
						Glyma.18G072800	E3		E3
						Glyma.18G095800	E2, E3	E3
						Glyma.18G106300	E3	E1, E3, E5	E3
						Glyma.18G126500	E3
						Glyma.18G137100	E2, E3
						Glyma.18G198000	E3
						Glyma.18G210500	E2, E3	E2	E1
						Glyma.19G005900	E2, E3	E2, E5
						Glyma.19G008500	E1, E2, E3		E3
						Glyma.19G015000	E2, E3	E2, E3	E2
						Glyma.19G054700	E1, E2, E3	E5
						Glyma.19G132700	E2, E3
						Glyma.19G205500	E3	E3
						Glyma.19G222800	E3
						Glyma.19G030700	E3	E5
						Glyma.19G064200	E3
						Glyma.19G098500	E3	E2, E3	E3
						Glyma.19G102400	E2, E3	E3
						Glyma.19G112900	E1, E3	E5
						Glyma.19G134100	E3	E3
						Glyma.19G134200	E3	E3
						Glyma.19G188000	E3	E1, E2, E3, E5
						Glyma.19G193900	E3
						Glyma.19G202900	E3	E3
						Glyma.19G204600	E3
						Glyma.19G215800	E3	E2
						Glyma.19G242100	E2, E3
						Glyma.20G128100	E1, E2, E3
						Glyma.20G142100	E3
						Glyma.20G186500	E2, E3	E2, E3	E1
						Glyma.20G192700	E1, E2, E3	E3
						Glyma.20G195900	E3	E2, E5
						Glyma.20G217600	E1, E2, E3	E5	E3
						Glyma.20G070400	E1, E2, E3
						Glyma.20G144800	E1, E2, E3	E2, E3, E5	E2
						Glyma.20G149500	E3	E3
						Glyma.20G150600	E1, E2, E3	E2, E3
						Glyma.20G181900	E2, E3
						Glyma.U018300	E2, E3	E2, E3
						Glyma.01G152000	E1, E2
						Glyma.01G169000	E2
						Glyma.01G244600	E2		E3
						Glyma.01G027500	E1, E2	E5
						Glyma.01G086700	E2	E5
						Glyma.01G166000	E2	E2, E5
						Glyma.01G185800	E2	E5	E2
						Glyma.01G218600	E2	E3, E5	E2
						Glyma.02G018700	E2	E5
						Glyma.02G037500	E2
						Glyma.02G104300	E2	E2
						Glyma.02G132900	E1, E2
						Glyma.02G047400	E1, E2
						Glyma.02G058000	E2		E1
						Glyma.02G106100	E2
						Glyma.02G224100	E1, E2	E2
						Glyma.02G239500	E1, E2	E3	E2
						Glyma.02G279000	E1, E2
						Glyma.03G016900	E2
						Glyma.03G078200	E2	E3
						Glyma.03G176100	E2
						Glyma.03G246600	E2	E5
						Glyma.03G023900	E1, E2
						Glyma.03G066800	E2
						Glyma.03G091100	E2	E5	E3
						Glyma.03G092800	E2
						Glyma.03G101800	E1, E2	E1, E2, E3, E5
						Glyma.03G122500	E2	E3	E3
						Glyma.03G254900	E2
						Glyma.04G026500	E2
						Glyma.04G094800	E2
						Glyma.04G217400	E2
						Glyma.04G220900	E2
						Glyma.04G225500	E1, E2	E1, E2, E3, E5
						Glyma.04G041200	E2	E2, E5
						Glyma.04G079600	E1, E2	E3
						Glyma.04G151600	E2
						Glyma.04G181300	E2
						Glyma.04G230600	E2
						Glyma.04G236600	E1, E2
						Glyma.04G249000	E2
						Glyma.04G255600	E2
						Glyma.05G049900	E2
						Glyma.05G055200	E2	E5
						Glyma.05G064200	E2
						Glyma.05G204600,Glyma.05G204800	E2	E3
						Glyma.05G010500	E1, E2
						Glyma.05G240200	E2
						Glyma.06G053200	E2
						Glyma.06G078400	E2		E5
						Glyma.06G087100	E2
						Glyma.06G182100	E2
						Glyma.06G264800	E1, E2
						Glyma.06G324100	E1, E2	E1, E2	E1, E5
						Glyma.06G018700	E1, E2	E1, E3, E5	E2
						Glyma.06G042100	E2
						Glyma.06G052900	E2
						Glyma.06G077200	E1, E2
						Glyma.06G115100	E2	E5	E5
						Glyma.06G123200	E1, E2	E1, E3	E3
						Glyma.06G234200	E2
						Glyma.06G265500	E2
						Glyma.06G291900	E2		E1
						Glyma.06G322100	E1, E2		E3
						Glyma.07G071300	E2
						Glyma.07G143500	E2	E2, E3, E5
						Glyma.07G211100	E1, E2
						Glyma.07G236000	E1, E2	E3
						Glyma.07G261500	E1, E2		E1
						Glyma.07G051500	E2		E3
						Glyma.07G063100	E2
						Glyma.07G063300	E1, E2
						Glyma.07G089400	E1, E2	E3
						Glyma.07G105700	E2
						Glyma.07G120500	E1, E2
						Glyma.07G125600	E1, E2	E3, E5	E3
						Glyma.07G181200	E2
						Glyma.07G191400	E2	E3
						Glyma.08G032800	E1, E2	E2, E3	E2
						Glyma.08G058900	E2
						Glyma.08G069300	E2
						Glyma.08G187400	E2
						Glyma.08G264800	E1, E2
						Glyma.08G281600	E2	E2
						Glyma.08G296000	E2
						Glyma.08G321200,Glyma.08G321400	E2	E2, E3, E5
						Glyma.08G333200	E2
						Glyma.08G145300	E2
						Glyma.08G158100	E1, E2	E2, E5
						Glyma.08G177200	E2	E5
						Glyma.08G212900	E1, E2	E5
						Glyma.08G351900	E2	E2
						Glyma.09G059200	E2
						Glyma.09G145700	E1, E2	E3	E2
						Glyma.09G159000	E1, E2	E5
						Glyma.09G172500	E2
						Glyma.09G054600	E2
						Glyma.09G107100	E2	E5	E1, E2
						Glyma.09G123800	E1, E2	E3
						Glyma.09G251500	E2
						Glyma.10G189400	E1, E2
						Glyma.10G197800	E2	E1, E2, E5
						Glyma.10G214500	E2		E2
						Glyma.10G275000	E2	E2
						Glyma.10G276700	E2
						Glyma.10G157200	E2
						Glyma.10G184700	E2
						Glyma.10G263800	E2
						Glyma.11G077400	E2	E5
						Glyma.11G077700	E2		E1
						Glyma.11G098500	E2		E2
						Glyma.11G179100	E2
						Glyma.11G197300	E1, E2		E3
						Glyma.11G236500	E1, E2	E2
						Glyma.11G026300	E2
						Glyma.11G035200	E1, E2
						Glyma.11G038500	E2
						Glyma.11G049600	E2
						Glyma.11G074300,Glyma.11G074400	E1, E2
						Glyma.11G250700	E2
						Glyma.11G251800	E1, E2	E5
						Glyma.12G013500	E1, E2
						Glyma.12G042400	E1, E2	E1, E3, E5	E3
						Glyma.12G116800	E2
						Glyma.12G176500	E2
						Glyma.12G187400	E2
						Glyma.12G058400	E2
						Glyma.12G075100	E2
						Glyma.12G233700	E1, E2		E1
						Glyma.12G008600	E1, E2	E2
						Glyma.13G092500	E1, E2	E2, E3	E5
						Glyma.13G129900	E2	E5	E3
						Glyma.13G154000	E2
						Glyma.13G203700	E2
						Glyma.13G297400	E1, E2	E5
						Glyma.13G095200	E2
						Glyma.13G101100	E2
						Glyma.13G160100	E2
						Glyma.13G208200	E1, E2	E3
						Glyma.13G215000	E2
						Glyma.13G240500	E2	E2, E3
						Glyma.13G242100	E1, E2
						Glyma.13G259400	E2	E2, E3, E5	E1
						Glyma.13G285400	E1, E2	E2, E5
						Glyma.13G316200	E1, E2
						Glyma.13G326800	E2	E3
						Glyma.13G333200	E1, E2
						Glyma.14G015400,Glyma.14G015500	E2
						Glyma.14G037100	E1, E2
						Glyma.14G041700	E1, E2	E5
						Glyma.14G058700	E1, E2		E1, E2
						Glyma.14G073300	E2
						Glyma.14G115900	E2	E2, E3	E2
						Glyma.14G176400	E2	E2, E3
						Glyma.14G042100,Glyma.14G042300,Glyma.14G042700,Glyma.14G043000,Glyma.14G043100	E2
						Glyma.14G046200	E2
						Glyma.14G087600	E1, E2
						Glyma.14G094500	E2
						Glyma.14G111900	E2		E2
						Glyma.14G116000	E2	E2	E1, E2
						Glyma.14G152700	E2
						Glyma.14G195000	E1, E2	E1, E3	E3
						Glyma.14G223400	E2
						Glyma.14G201000	E2
						Glyma.15G010700	E2	E1, E2
						Glyma.15G031400,Glyma.15G031500	E2	E3
						Glyma.15G062400	E1, E2	E1, E3, E5	E5
						Glyma.15G088000	E1, E2	E5	E3
						Glyma.15G098100	E1, E2
						Glyma.15G107700	E1, E2
						Glyma.15G078600	E1, E2	E2, E5
						Glyma.15G170900	E1, E2
						Glyma.15G177800	E1, E2
						Glyma.16G005200	E1, E2	E3
						Glyma.16G016600	E2	E5
						Glyma.16G176800	E2
						Glyma.16G040700	E1, E2
						Glyma.16G042700	E1, E2	E3
						Glyma.16G062800,Glyma.16G062900	E2
						Glyma.16G064200	E2
						Glyma.17G001800	E2
						Glyma.17G008000	E2		E1, E5
						Glyma.17G028000	E1, E2	E3
						Glyma.17G034900	E2	E2, E5
						Glyma.17G067200	E2	E3
						Glyma.17G069200	E1, E2	E1, E3, E5	E1
						Glyma.17G110300	E2
						Glyma.17G111400	E2
						Glyma.17G127000	E2
						Glyma.17G139900	E2	E3
						Glyma.17G157400	E2	E3, E5	E5
						Glyma.17G160100	E2
						Glyma.17G240100	E2
						Glyma.17G256200,Glyma.17G256300	E2
						Glyma.17G030200	E2	E1, E3, E5	E5
						Glyma.17G037400	E1, E2
						Glyma.17G049900	E2
						Glyma.17G118200	E1, E2	E2, E5
						Glyma.17G126400	E2
						Glyma.17G173000	E2	E2
						Glyma.18G073500	E2
						Glyma.18G116200,Glyma.18G116300	E2
						Glyma.18G164100	E1, E2
						Glyma.18G193300	E2
						Glyma.18G020600	E1, E2	E2
						Glyma.18G045200	E1, E2	E3	E3
						Glyma.18G050600	E2
						Glyma.18G052600	E1, E2	E1, E3, E5
						Glyma.18G201900	E1, E2	E2
						Glyma.18G211300	E2
						Glyma.18G265700	E1, E2
						Glyma.18G270100	E2
						Glyma.18G270600	E1, E2
						Glyma.18G294100	E1, E2
						Glyma.19G043000	E1, E2
						Glyma.19G057300	E2
						Glyma.19G244800	E1, E2
						Glyma.19G245400	E2	E3	E1, E3, E5
						Glyma.19G250400	E2	E1, E2
						Glyma.19G257800	E1, E2
						Glyma.19G015800	E2
						Glyma.19G033800	E2
						Glyma.19G063600	E2	E2	E3
						Glyma.19G242300	E1, E2
						Glyma.19G258700	E1, E2		E1
						Glyma.20G003500	E2	E5	E3
						Glyma.20G010000	E2
						Glyma.20G033900	E2	E3
						Glyma.20G068300	E1, E2
						Glyma.20G140200	E2
						Glyma.20G237200	E2	E2, E3
						Glyma.20G139000	E2	E2, E5
						Glyma.20G201200	E2
						Glyma.20G217100	E2	E3
						Glyma.20G246300	E2	E2
						Glyma.U034300	E2
						Glyma.01G184600	E2
						Glyma.03G145600	E2	E1, E3
						Glyma.06G263800	E2	E2	E2
						Glyma.09G281800	E1, E2	E1, E2, E3, E5	E1, E2, E5
						Glyma.10G220400	E2	E2	E2
						Glyma.10G257900	E2		E1
						Glyma.13G037900	E2	E2
						Glyma.14G032000	E2	E1, E5	E1, E5
						Glyma.14G162300	E2	E2	E2
						Glyma.14G163000	E2	E2
						Glyma.14G170900	E2		E1, E2
						Glyma.14G222200	E2	E2
						Glyma.15G139800	E2	E2, E5
						Glyma.18G148600	E2	E2, E5	E2
						Glyma.01G040500	E2
						Glyma.01G045200	E2
						Glyma.01G102300	E2
						Glyma.01G131500	E2	E3
						Glyma.01G131900	E2
						Glyma.01G187700	E2
						Glyma.01G225500	E2	E5	E1
						Glyma.01G012100	E2	E1, E3	E1
						Glyma.01G017000	E2
						Glyma.01G017400	E2
						Glyma.01G034000	E2	E3
						Glyma.01G054400	E2
						Glyma.01G114500	E1, E2
						Glyma.01G151300	E2	E2, E5
						Glyma.01G156200	E2
						Glyma.01G192600	E1, E2	E2, E3, E5
						Glyma.01G192900	E2
						Glyma.01G205400	E2
						Glyma.01G214600	E2	E2	E1, E2, E3
						Glyma.01G223100	E2
						Glyma.01G241400	E2
						Glyma.02G001400	E2
						Glyma.02G005200	E2
						Glyma.02G014900	E2		E2
						Glyma.02G021600	E2
						Glyma.02G039900	E2
						Glyma.02G044300	E2
						Glyma.02G059200	E2
						Glyma.02G080800	E2	E2, E3, E5
						Glyma.02G104900	E2	E3	E1
						Glyma.02G126300	E2
						Glyma.02G179100	E2	E3
						Glyma.02G182600	E2
						Glyma.02G239800	E2		E2, E3
						Glyma.02G259700	E2	E1, E3
						Glyma.02G286900	E2
						Glyma.02G287600	E2	E3
						Glyma.02G294900	E2
						Glyma.02G299500	E2
						Glyma.02G022200	E2		E1, E5
						Glyma.02G046800	E2	E3
						Glyma.02G056700	E2
						Glyma.02G112400	E1, E2
						Glyma.02G172100	E2	E2	E1
						Glyma.02G183300	E2
						Glyma.02G209000	E2	E3	E3
						Glyma.02G213700	E2	E3	E2
						Glyma.02G218300	E1, E2
						Glyma.02G244000	E2	E3
						Glyma.02G275900	E2		E1
						Glyma.03G008100	E2
						Glyma.03G025600	E2
						Glyma.03G082100	E1, E2	E5
						Glyma.03G101200	E2	E5
						Glyma.03G251400	E2
						Glyma.03G005400	E2	E5
						Glyma.03G036600	E2	E3
						Glyma.03G065400,Glyma.03G065500	E2
						Glyma.03G137900	E2
						Glyma.03G142800	E2
						Glyma.03G180900	E1, E2	E1, E2, E5	E3
						Glyma.03G193800	E2
						Glyma.03G203000	E1, E2	E3
						Glyma.03G218600	E2
						Glyma.03G253400	E2
						Glyma.04G022500	E2		E1, E3
						Glyma.04G035000	E2
						Glyma.04G072300	E2
						Glyma.04G086300	E2	E5
						Glyma.04G127900	E2
						Glyma.04G134100	E2		E2
						Glyma.04G167500	E2
						Glyma.04G190300	E1, E2
						Glyma.04G191500	E2
						Glyma.04G195300	E2	E2, E3
						Glyma.04G228400	E1, E2	E3
						Glyma.04G252100	E1, E2	E3	E3
						Glyma.04G002900	E2
						Glyma.04G017400	E2	E3	E1
						Glyma.04G057100	E2
						Glyma.04G068000	E2
						Glyma.04G073000	E1, E2	E3, E5
						Glyma.04G100400	E2	E2
						Glyma.04G180900	E2
						Glyma.04G198600	E2
						Glyma.04G222100	E2	E3
						Glyma.04G232400	E2
						Glyma.04G240800	E2	E1, E3	E3
						Glyma.04G250600	E1, E2	E3, E5
						Glyma.04G169600	E2	E1, E3
						Glyma.05G001100	E2
						Glyma.05G057500	E1, E2	E1, E5
						Glyma.05G100900	E2
						Glyma.05G128400	E2	E1, E2, E5
						Glyma.05G133400	E2
						Glyma.05G147200	E2
						Glyma.05G160300	E2
						Glyma.05G183500	E1, E2	E3
						Glyma.05G190100	E2	E2, E5
						Glyma.05G216000	E2	E3	E3
						Glyma.05G236800	E2	E1, E2, E3, E5	E2
						Glyma.05G236900	E2	E1, E3, E5	E2
						Glyma.05G043900	E2		E1, E3
						Glyma.05G045200	E2
						Glyma.05G112200	E1, E2	E3
						Glyma.05G129100	E2	E5	E2
						Glyma.05G138700	E2	E3
						Glyma.05G148900	E2	E2
						Glyma.05G159000	E2
						Glyma.05G163400	E2	E2, E3
						Glyma.05G201300	E2	E3
						Glyma.05G218500	E2
						Glyma.05G218800	E2
						Glyma.05G240000	E2
						Glyma.05G245900	E1, E2	E5	E1, E5
						Glyma.05G247800	E2
						Glyma.06G024500	E2	E2
						Glyma.06G059500	E1, E2	E3
						Glyma.06G073600	E2
						Glyma.06G101200	E2		E1, E3
						Glyma.06G109200	E2	E2	E1
						Glyma.06G109300	E2
						Glyma.06G122600	E2
						Glyma.06G133000	E2	E3
						Glyma.06G164200	E1, E2	E2, E3	E3
						Glyma.06G165100	E2
						Glyma.06G216500	E2
						Glyma.06G236200	E2
						Glyma.06G012100	E2
						Glyma.06G013300	E1, E2	E2, E3	E1, E2, E5
						Glyma.06G062100	E2
						Glyma.06G074100	E1, E2
						Glyma.06G089400	E1, E2
						Glyma.06G105200	E2	E5
						Glyma.06G127900	E2	E1, E3, E5
						Glyma.06G128700	E2	E2, E3
						Glyma.06G163700	E2
						Glyma.06G164100	E1, E2	E3
						Glyma.06G175400	E2
						Glyma.06G176700	E2
						Glyma.06G177500	E2	E2, E3, E5
						Glyma.06G195100	E1, E2	E2, E3, E5
						Glyma.06G298700	E2	E1
						Glyma.07G000500	E2	E1	E1, E3
						Glyma.07G006900	E2	E1, E5
						Glyma.07G033200	E2
						Glyma.07G069500	E2
						Glyma.07G086000	E2
						Glyma.07G089500	E2	E3, E5
						Glyma.07G133900	E2	E5	E1, E3
						Glyma.07G136200	E1, E2	E1, E3	E1
						Glyma.07G136800	E2
						Glyma.07G139700	E1, E2
						Glyma.07G153100	E2
						Glyma.07G166400	E2
						Glyma.07G192700	E2		E1
						Glyma.07G197100	E2
						Glyma.07G240900	E2	E1, E3	E1, E2
						Glyma.07G257000	E2
						Glyma.07G257700	E2
						Glyma.07G260100	E2
						Glyma.07G261800	E2
						Glyma.07G265900	E2
						Glyma.07G010400	E2
						Glyma.07G011700	E1, E2	E3
						Glyma.07G015600	E2	E3
						Glyma.07G021200	E2
						Glyma.07G036200	E2
						Glyma.07G049400	E2	E5
						Glyma.07G074400	E1, E2	E3
						Glyma.07G096300	E2
						Glyma.07G125500	E1, E2	E3	E1
						Glyma.07G134500	E1, E2	E2, E3	E3
						Glyma.07G179700	E2
						Glyma.07G184000	E2	E3
						Glyma.07G198500	E2
						Glyma.07G206400	E1, E2	E3, E5
						Glyma.07G212800	E1, E2	E3	E1
						Glyma.07G267500	E2
						Glyma.08G000600	E1, E2		E5
						Glyma.08G033500	E1, E2	E1
						Glyma.08G084300	E2
						Glyma.08G087900	E2
						Glyma.08G105700	E2
						Glyma.08G120500	E2		E1
						Glyma.08G133600	E2	E3	E1
						Glyma.08G143100	E2
						Glyma.08G152700	E2
						Glyma.08G200100	E2	E1	E1
						Glyma.08G200200	E2	E1, E2, E5	E1, E2
						Glyma.08G209800	E2
						Glyma.08G212200,Glyma.08G212300	E2
						Glyma.08G287500	E2	E1, E5
						Glyma.08G341100	E2	E1, E2, E3
						Glyma.08G341600	E2	E1, E3, E5
						Glyma.08G365700	E2
						Glyma.08G008800	E1, E2	E3, E5	E5
						Glyma.08G024600	E2
						Glyma.08G024900	E2
						Glyma.08G036400	E2
						Glyma.08G047100	E2
						Glyma.08G088400	E2
						Glyma.08G097900	E2	E3
						Glyma.08G109000	E2
						Glyma.08G125000	E1, E2
						Glyma.08G150800	E1, E2		E1
						Glyma.08G151700	E2
						Glyma.08G172200	E2
						Glyma.08G193500	E2	E3	E2
						Glyma.08G194900	E2	E3
						Glyma.08G201100	E2	E3, E5
						Glyma.08G209000	E2	E5
						Glyma.08G218400	E2
						Glyma.08G230500	E1, E2	E1, E3, E5
						Glyma.08G232100	E2
						Glyma.08G246700	E2		E2
						Glyma.08G283100	E2
						Glyma.08G311400	E2
						Glyma.08G316700	E2
						Glyma.09G013100	E2		E1
						Glyma.09G021700	E2
						Glyma.09G031800	E1, E2
						Glyma.09G066200	E2
						Glyma.09G087400	E2	E2
						Glyma.09G107900,Glyma.09G108000	E2
						Glyma.09G143200	E2
						Glyma.09G205500	E1, E2
						Glyma.09G212600	E2
						Glyma.09G248900	E2
						Glyma.09G255500	E2	E3
						Glyma.09G255700	E2
						Glyma.09G282900	E2	E2, E3, E5
						Glyma.09G069800	E2
						Glyma.09G072000	E2	E1, E2, E5
						Glyma.09G073200	E2
						Glyma.09G089600	E1, E2
						Glyma.09G118900	E1, E2	E2, E3	E1
						Glyma.09G138400	E2
						Glyma.09G140700	E2
						Glyma.09G142900	E2
						Glyma.09G217700	E2	E3
						Glyma.09G275000	E2
						Glyma.10G015500	E1, E2		E1
						Glyma.10G072000	E2	E3, E5
						Glyma.10G094800	E2		E1, E3
						Glyma.10G130800	E2	E3
						Glyma.10G139700	E2		E1, E3
						Glyma.10G167800	E1, E2	E2, E3, E5
						Glyma.10G205700	E1, E2	E1, E5
						Glyma.10G221000	E2
						Glyma.10G243800	E1, E2	E1, E2, E3, E5
						Glyma.10G251500	E2
						Glyma.10G267400,Glyma.10G267600	E2
						Glyma.10G273900	E2
						Glyma.10G287700	E2
						Glyma.10G008500	E2	E3
						Glyma.10G020900	E2	E3
						Glyma.10G021800	E1, E2
						Glyma.10G028900	E2	E2, E5
						Glyma.10G046300	E2
						Glyma.10G088100	E2
						Glyma.10G105200	E2	E2, E5
						Glyma.10G172600	E2		E1, E3
						Glyma.10G194300	E2	E5
						Glyma.10G219200	E2
						Glyma.10G236000	E2
						Glyma.10G261000	E2	E3, E5	E1, E5
						Glyma.10G262000,Glyma.10G262100	E2
						Glyma.10G269200	E2
						Glyma.10G274300	E2	E3
						Glyma.10G289600	E2
						Glyma.11G001000	E2
						Glyma.11G015800	E2
						Glyma.11G022100	E1, E2	E3, E5	E1, E2, E5
						Glyma.11G027400	E2	E3, E5	E1
						Glyma.11G049300	E1, E2	E1, E3, E5	E1
						Glyma.11G060500	E2
						Glyma.11G074100	E2		E1, E3
						Glyma.11G079500	E2
						Glyma.11G088600	E2	E3
						Glyma.11G106900	E2
						Glyma.11G121700	E1, E2		E1
						Glyma.11G121800	E1, E2		E1
						Glyma.11G168800	E2		E1
						Glyma.11G170300	E2	E5	E1, E2
						Glyma.11G192300	E2
						Glyma.11G192500	E2
						Glyma.11G196200	E2		E1
						Glyma.11G214500	E2	E1, E2, E5	E5
						Glyma.11G247600	E2	E2
						Glyma.11G003200	E2	E3
						Glyma.11G014900	E2
						Glyma.11G085900	E2
						Glyma.11G096700	E2		E1, E2
						Glyma.11G107000	E2	E5	E1
						Glyma.11G147800	E2		E1
						Glyma.11G149600	E2
						Glyma.11G162200	E1, E2	E2, E3, E5
						Glyma.11G164700	E2
						Glyma.11G201700	E2
						Glyma.11G252700	E2
						Glyma.12G009200	E2
						Glyma.12G021700	E2
						Glyma.12G043100	E2
						Glyma.12G092000	E2	E3
						Glyma.12G092900	E1, E2	E1, E3, E5	E2
						Glyma.12G122900	E2
						Glyma.12G184700	E2
						Glyma.12G197600	E2	E2
						Glyma.12G200400	E2
						Glyma.12G232000	E2	E2
						Glyma.12G233400	E2	E3	E3
						Glyma.12G014200,Glyma.12G014300	E2
						Glyma.12G014400	E1, E2	E5
						Glyma.12G021100	E2	E3
						Glyma.12G025400	E2
						Glyma.12G048900	E2
						Glyma.12G085500	E2	E5	E1
						Glyma.12G108400	E2
						Glyma.12G109800	E1, E2	E3	E3
						Glyma.12G114900	E2	E5
						Glyma.12G129200	E2	E3
						Glyma.12G169500	E2	E3
						Glyma.12G226400	E2
						Glyma.12G229700	E2
						Glyma.13G001800	E2
						Glyma.13G028200	E1, E2	E2, E3, E5
						Glyma.13G056800	E2
						Glyma.13G058200	E2
						Glyma.13G076600	E2
						Glyma.13G078300	E2
						Glyma.13G104500	E2		E3
						Glyma.13G112500	E1, E2	E2, E3
						Glyma.13G149100	E2	E5	E3
						Glyma.13G222300	E2
						Glyma.13G232500	E2
						Glyma.13G239500	E2
						Glyma.13G254300	E1, E2
						Glyma.13G262800	E1, E2	E2, E3
						Glyma.13G267800	E2	E1, E3
						Glyma.13G269900	E1, E2		E5
						Glyma.13G280000	E1, E2	E3, E5	E1
						Glyma.13G294400	E2
						Glyma.13G321700	E2
						Glyma.13G327300	E1, E2	E1, E5	E1
						Glyma.13G341000	E2
						Glyma.13G365300	E2	E3
						Glyma.13G070100	E2
						Glyma.13G167200	E2
						Glyma.13G171400	E2
						Glyma.13G179200	E2	E2	E2
						Glyma.13G203900	E2
						Glyma.13G205000	E1, E2	E3, E5	E1
						Glyma.13G212900	E2
						Glyma.13G284900	E2
						Glyma.13G289100	E2
						Glyma.13G301700	E2
						Glyma.13G301900	E2
						Glyma.13G307000	E2
						Glyma.13G324300	E2	E1, E3, E5
						Glyma.13G331600	E2	E3
						Glyma.13G360000	E2	E3	E1
						Glyma.13G362200	E2	E1, E3, E5
						Glyma.14G031000	E2	E5
						Glyma.14G038200	E1, E2	E3, E5
						Glyma.14G038300,Glyma.14G038500	E2	E2, E3	E1, E3
						Glyma.14G041300	E1, E2	E1, E2, E3, E5
						Glyma.14G085600	E2	E1, E3, E5	E1, E2
						Glyma.14G108900	E2
						Glyma.14G113600	E2	E2	E2
						Glyma.14G121200	E2	E3
						Glyma.14G137100	E2
						Glyma.14G142500	E1, E2
						Glyma.14G158900	E2
						Glyma.14G168800	E2	E2
						Glyma.14G018700	E1, E2
						Glyma.14G050900	E2
						Glyma.14G064500	E1, E2	E1, E2, E3	E2, E5
						Glyma.14G068300	E2
						Glyma.14G092800	E1, E2		E1
						Glyma.14G094100	E2
						Glyma.14G095400	E2	E2, E5
						Glyma.14G118100	E2
						Glyma.14G124500	E2	E2	E2
						Glyma.14G159300	E2
						Glyma.14G160100	E2
						Glyma.14G162900	E2	E2	E2
						Glyma.14G164900,Glyma.14G165000	E2
						Glyma.14G165700	E2
						Glyma.14G173400	E2	E2	E2
						Glyma.14G177200	E2	E3
						Glyma.14G185700	E1, E2
						Glyma.14G189100	E2	E5
						Glyma.15G011500	E2	E5	E5
						Glyma.15G015200	E2
						Glyma.15G019500	E2	E1, E3, E5
						Glyma.15G035800	E2
						Glyma.15G042500	E1, E2	E3
						Glyma.15G055500	E2	E3
						Glyma.15G096600	E2		E1
						Glyma.15G112700	E2
						Glyma.15G118000	E1, E2		E1, E3
						Glyma.15G143100	E2
						Glyma.15G152000	E2
						Glyma.15G156500	E2
						Glyma.15G158900	E2
						Glyma.15G172200	E2
						Glyma.15G176900	E2	E1, E3, E5	E2, E3
						Glyma.15G180900	E2
						Glyma.15G211500	E2	E1, E3	E2
						Glyma.15G228400	E2	E3
						Glyma.15G059800	E2
						Glyma.15G064300	E2
						Glyma.15G089000	E2	E1, E3, E5
						Glyma.15G097700	E1, E2
						Glyma.15G107100	E1, E2
						Glyma.15G156200	E1, E2	E3, E5
						Glyma.15G244200	E2	E3
						Glyma.15G250500	E2
						Glyma.15G271200	E2
						Glyma.16G018500	E2		E3, E5
						Glyma.16G038100	E2
						Glyma.16G147300	E2		E1
						Glyma.16G151500	E2
						Glyma.16G165800	E2	E5
						Glyma.16G175000	E2	E5
						Glyma.16G175400	E1, E2
						Glyma.16G177800	E2
						Glyma.16G197800	E2	E1, E3, E5	E2
						Glyma.16G199900	E2
						Glyma.16G058500	E2
						Glyma.16G076600	E2	E5
						Glyma.16G076800	E2
						Glyma.16G093500	E2
						Glyma.16G102400	E2
						Glyma.16G117900,Glyma.16G118000	E2	E3, E5
						Glyma.16G123800	E2
						Glyma.16G153000	E2
						Glyma.16G158100	E2	E5
						Glyma.16G165500	E2	E5
						Glyma.16G168200	E2	E2, E3
						Glyma.16G173500	E2
						Glyma.16G189000	E2	E3
						Glyma.16G219500	E2
						Glyma.16G079500	E2
						Glyma.17G039000	E2
						Glyma.17G054500	E2
						Glyma.17G065300	E2	E5
						Glyma.17G096600	E1, E2
						Glyma.17G115600	E1, E2	E3, E5	E3, E5
						Glyma.17G125700	E1, E2
						Glyma.17G140000	E1, E2	E5
						Glyma.17G141400	E2		E1
						Glyma.17G151000	E2
						Glyma.17G154800	E2	E3
						Glyma.17G207700	E2	E3, E5
						Glyma.17G238900	E2	E2, E5
						Glyma.17G258400	E2
						Glyma.17G071000	E2
						Glyma.17G084600	E2	E5
						Glyma.17G117100	E2
						Glyma.17G140400	E2	E3, E5	E2
						Glyma.17G165600	E2
						Glyma.17G174300	E2		E1
						Glyma.17G247300	E2
						Glyma.18G049200	E2
						Glyma.18G065100	E2	E3, E5
						Glyma.18G079900	E2
						Glyma.18G099500	E1, E2	E2, E3, E5
						Glyma.18G113100	E2	E2, E3, E5
						Glyma.18G197400	E2		E1, E3
						Glyma.18G204200	E2
						Glyma.18G215700	E2
						Glyma.18G006700	E2	E5
						Glyma.18G009700	E2	E2
						Glyma.18G014000	E1, E2
						Glyma.18G019300	E2
						Glyma.18G028900	E2
						Glyma.18G098400	E2	E2
						Glyma.18G139700	E2
						Glyma.18G213900	E2
						Glyma.18G286500	E2
						Glyma.19G012900	E2
						Glyma.19G102000	E2
						Glyma.19G185600	E2	E5
						Glyma.19G210700	E2	E3, E5
						Glyma.19G224800	E2	E3
						Glyma.19G239100	E2
						Glyma.19G250000	E2	E2, E3, E5	E5
						Glyma.19G260200	E2
						Glyma.19G008700	E2	E2	E3
						Glyma.19G009700	E2	E3
						Glyma.19G076500	E2
						Glyma.19G099400	E2
						Glyma.19G111000	E2
						Glyma.19G112800	E2
						Glyma.19G141100	E2	E3
						Glyma.19G164700	E2
						Glyma.19G190800	E2
						Glyma.19G222600	E2		E3
						Glyma.19G239800	E1, E2		E2
						Glyma.19G244600,Glyma.19G244700	E2
						Glyma.20G087000	E1, E2	E3
						Glyma.20G121800	E1, E2
						Glyma.20G135500	E2	E1, E5
						Glyma.20G166100	E2
						Glyma.20G180800	E2
						Glyma.20G231700	E2
						Glyma.20G054000	E2	E3	E3
						Glyma.20G089600	E1, E2
						Glyma.20G094500	E2	E3, E5
						Glyma.20G104600	E2
						Glyma.20G110900	E2
						Glyma.20G118300	E2
						Glyma.20G184800	E2	E3
						Glyma.20G194000	E2	E2, E5
						Glyma.20G205300	E2
						Glyma.U040400	E2	E2
						Glyma.U042100	E2	E3
						Glyma.01G021700	E1	E3
						Glyma.01G109700	E1
						Glyma.01G114400	E1
						Glyma.01G183000	E1
						Glyma.01G196100	E1
						Glyma.01G211000	E1	E3
						Glyma.01G042300	E1	E5
						Glyma.01G051300	E1
						Glyma.01G061800	E1
						Glyma.02G003700	E1	E3	E3
						Glyma.02G028100	E1	E5
						Glyma.02G029800	E1
						Glyma.02G095700	E1	E3, E5	E3
						Glyma.02G061400	E1
						Glyma.02G072200	E1		E3
						Glyma.02G072500	E1
						Glyma.02G087400	E1	E1
						Glyma.02G087700	E1
						Glyma.02G116300	E1
						Glyma.02G120300	E1
						Glyma.02G148400	E1	E5
						Glyma.02G185100	E1	E1, E3
						Glyma.02G245100	E1
						Glyma.02G260100	E1
						Glyma.02G260800	E1	E3
						Glyma.02G272700	E1
						Glyma.02G298500	E1		E2
						Glyma.03G074800	E1
						Glyma.03G200100	E1	E3
						Glyma.03G001600	E1
						Glyma.03G005900	E1
						Glyma.03G021200	E1
						Glyma.03G073500	E1		E1
						Glyma.03G132900	E1	E2, E3	E1
						Glyma.03G148100	E1	E1, E2, E3
						Glyma.04G031900	E1
						Glyma.04G254300	E1
						Glyma.04G018200	E1
						Glyma.04G123700	E1
						Glyma.04G250900	E1	E3
						Glyma.05G103300	E1	E3	E1
						Glyma.05G133300	E1
						Glyma.05G161600	E1
						Glyma.05G192300	E1	E1	E1
						Glyma.05G002500	E1	E3	E3
						Glyma.05G033800	E1
						Glyma.05G077100	E1		E1
						Glyma.05G165700,Glyma.05G165800	E1
						Glyma.05G041600	E1
						Glyma.06G011700	E1	E3, E5	E3, E5
						Glyma.06G013400	E1	E3	E1, E2
						Glyma.06G016100	E1
						Glyma.06G022500	E1	E5	E1, E3
						Glyma.06G050300	E1	E2, E3
						Glyma.06G111900	E1
						Glyma.06G123700,Glyma.06G123800	E1	E2
						Glyma.06G293400	E1
						Glyma.06G301500	E1	E3
						Glyma.06G017800	E1
						Glyma.06G023400	E1	E2, E3, E5
						Glyma.06G139300	E1	E5
						Glyma.06G148500	E1	E2, E3
						Glyma.06G156300	E1
						Glyma.06G262400	E1
						Glyma.06G266900	E1
						Glyma.06G271600	E1		E1
						Glyma.07G030000	E1
						Glyma.07G048000	E1	E5
						Glyma.07G188900	E1
						Glyma.07G238400	E1	E3, E5
						Glyma.07G228700	E1
						Glyma.08G021700	E1	E2, E3
						Glyma.08G140500	E1
						Glyma.08G271600	E1	E5	E1
						Glyma.08G284000	E1
						Glyma.08G341800	E1	E3, E5	E3
						Glyma.08G042000	E1
						Glyma.08G107400	E1	E3
						Glyma.08G122200	E1
						Glyma.08G137600	E1	E5
						Glyma.08G227700	E1
						Glyma.08G237500	E1
						Glyma.08G245000	E1	E2, E3
						Glyma.08G246400	E1
						Glyma.08G351800	E1
						Glyma.09G018900	E1	E2
						Glyma.09G022400	E1	E3, E5
						Glyma.09G110700	E1
						Glyma.09G134900	E1	E3
						Glyma.09G160100	E1	E3
						Glyma.09G248000	E1
						Glyma.09G036400	E1
						Glyma.09G047300	E1
						Glyma.09G050600	E1	E1, E3, E5
						Glyma.09G138300	E1
						Glyma.09G184600	E1	E3, E5
						Glyma.09G236800	E1	E5
						Glyma.09G254800	E1
						Glyma.09G259600	E1
						Glyma.09G263400	E1	E2, E5	E2
						Glyma.10G010300	E1
						Glyma.10G132300	E1	E5
						Glyma.10G137600	E1		E1, E3
						Glyma.10G142100	E1
						Glyma.10G168100	E1	E1, E3, E5
						Glyma.10G179200	E1	E2, E5
						Glyma.10G267700	E1	E5
						Glyma.10G000300	E1	E5
						Glyma.10G004800	E1		E3
						Glyma.10G017600	E1	E1, E5	E2
						Glyma.10G031200	E1
						Glyma.10G089200	E1
						Glyma.10G113600	E1	E1, E5	E1, E5
[truncated: 3,165 more rows]

## Sheet: Table S4
Supplememntal Table S4. 74 flowering genes used for network inference
ID	Name	Core gene(*)
Glyma.18G278100	COL1b	*
Glyma.06G207800	E1	*
Glyma.16G150700	FT2a (E9)	*
Glyma.08G363100	FT4 (E10)	*
Glyma.16G044100	FT5a	*
Glyma.10G221500	GIa (E2)	*
Glyma.19G260900	LCL-3	*
Glyma.07G048500	LCL-4	*
Glyma.19G224200	PHYA (E3)	*
Glyma.16G091300	AP1a	*
Glyma.18G273600	Dt2	*
Glyma.08G255200	COL1a	*
Glyma.06G022300	FDa	*
Glyma.04G022100	FDb	*
Glyma.19G122800	AREB3 (FDc)	*
Glyma.06G163600	LFY2	*
Glyma.20G090000	PHYA (E4)	*
Glyma.18G224500	AGL20 (SOC1)	*
Glyma.19G194300	TFL1b (Dt1)	*
Glyma.06G196200	TOC1	*
Glyma.03G177500	RAP2.7 (TOE1a)	*
Glyma.15G044400	RAP2.7 (TOE4a)	*
Glyma.02G131700	ABF1
Glyma.04G039300	ABF2
Glyma.01G213700	ACS10a
Glyma.11G028200	ACS10b
Glyma.07G080900	AGL20
Glyma.17G081200	AGL8a
Glyma.06G205800	AGL8b
Glyma.13G052100	AGL8c
Glyma.19G034600	AGL8d
Glyma.01G169600	AP3a
Glyma.06G027200	AP3b
Glyma.09G143500	ATC
Glyma.18G260500	CDF2
Glyma.06G194800	CDF3a
Glyma.02G108600	CDF3b
Glyma.05G025900	CDF3c
Glyma.17G101000	CDF3d
Glyma.04G012500	CIB1
Glyma.17G066600	COL4b
Glyma.14G049700	COP1
Glyma.12G184400	DPBF2
Glyma.16G151000	FT2b
Glyma.02G069200	FT2c-N
Glyma.03G154400	GA1a
Glyma.03G154700	GA1b
Glyma.16G163200	GI
Glyma.03G148300	GID1B
Glyma.20G230600	GID1C
Glyma.16G017400	LCL-1
Glyma.03G261800	LCL-2
Glyma.09G014100	NF-YB3a
Glyma.15G118800	NF-YB3b
Glyma.01G099800	P5CS2
Glyma.13G034100	PIa
Glyma.04G245500	PIb
Glyma.14G155100	PIc
Glyma.06G136600	PRR5a
Glyma.04G228300	PRR5b
Glyma.U034500	PRR7a
Glyma.12G073900	PRR7b
Glyma.13G135900	PRR7c
Glyma.10G048100	PRR7d
Glyma.19G178200	RAP2.7 (TOE1b)
Glyma.16G027200	SPA1a
Glyma.07G058200	SPA1b
Glyma.12G155700	SPA3
Glyma.07G263600	STM
Glyma.06G095700	SVP
Glyma.20G186200	TEM1a
Glyma.10G204400	TEM1b
Glyma.17G102200	TOC1
Glyma.18G298900	FT1a

## Sheet: Table S5
Supplememntal Table S5. Primers used in this study
ID	Locus	Primer sequences (5′ → 3′)	Usage	Note
GmTOE1b	Glyma.19G178200	TGGTATGATAGCTCCGCAGAG	real-time qPCR for GmTOE1b	Forward
		GAATGGTCCGTGATCTTGATCC	real-time qPCR for GmTOE1b	Reverse
GmAP3	Glyma.01G169600	CATTCTAATGGAGAAGAGCAAC	real-time qPCR for GmAP3	Forward
		AGGTCCAATTAATACAAATTAAAGC	real-time qPCR for GmAP3	Reverse
GmAP3	Glyma.06G027200	TCGCATTGAGCCTACAG	real-time qPCR for GmAP3	Forward
		TGATGAAGAGATCGAGCTG	real-time qPCR for GmAP3	Reverse
GmPI	Glyma.04G245500	TTAATGGCTGGTCTTGTCAA	real-time qPCR for GmPI	Forward
		CCGAAATCAGAAATGATAGAAGTT	real-time qPCR for GmPI	Reverse
GmPI	Glyma.14G155100	CTTGGCTTTGTGAAGTTAC	real-time qPCR for GmPI	Forward
		TCGATATAGATAAGTAGCTGAAT	real-time qPCR for GmPI	Reverse
GmACTIN11	Glyma.02G091900	ATCTTGACTGAGCGTGGTTATTCC	real-time qPCR for GmACT11	Forward
		GCTGGTCCTGGCTGTCTCC	real-time qPCR for GmACT11	Reverse
GmPBB2	Glyma.14G014800	TGCCGAAGAAACGCAATGCTTCAA	test of cDNA quality for RNA-sequencing	Forward
		TGCAGCAAGTGAACCTGATCCCAT	test of cDNA quality for RNA-sequencing	Reverse
E1	Glyma.06G207800	CACTCAAATTAAGCCCTTTCA	real-time qPCR for E1	Forward
		TTCATCTCCTCTTCATTTTTGTTG	real-time qPCR for E1	Reverse
E2	Glyma.10G221500	CTGGATAGAACAGACTTGTACAG	real-time qPCR for E2	Forward
		GGAAATCCTGCCTGAACATAC	real-time qPCR for E2	Reverse
GmFT4	Glyma.08G363100	TTGGATCCCTTCACGAGTTC	real-time qPCR for GmFT4	Forward
		TCCCTAGGTCATTTCCACGA	real-time qPCR for GmFT4	Reverse
GmFT2a	Glyma.16G150700	TAACATATGAAAGTCCAAGACCA	real-time qPCR for GmFT2a	Forward
		ACCCTCAACGAAGCTTATACTAC	real-time qPCR for GmFT2a	Reverse
GmFT5a	Glyma.16G044100	GCCTTACTCCAGCTTATACT	real-time qPCR for GmFT5a	Forward
		GGCATGCTCTAGCATTGCAA	real-time qPCR for GmFT5a	Reverse
GmCOL1a	Glyma.08G255200	TGATGACTGCGACAACCAC	real-time qPCR for GmCOL1a	Forward
		GTGCTGATGAGAGTAATGGTCCGT	real-time qPCR for GmCOL1a	Reverse
GmCOL1b	Glyma.18G278100	CCTAACACCAATAACAATAACA	real-time qPCR for GmCOL1b	Forward
		GATCAGTAGTAGCAGCAG	real-time qPCR for GmCOL1b	Reverse
GmCOL2a	Glyma.13G050300	GCTGAAGTGGACCAGATGTT	real-time qPCR for GmCOL2a	Forward
		TGCTTCCAATGATGTGGTTC	real-time qPCR for GmCOL2a	Reverse
GmCOL1b	Glyma.18G278100	TGGTTCTGTTAGTCAAAGTGTTTCAG	cloning of GmCOL1b fragment for RNAi construct	Forward
		TCAGAAAGAGGGAACAATTCCATATCC	cloning of GmCOL1b fragment for RNAi construct	Reverse
GmCOL2b	Glyma.19G039000	TTCAGGTGCCGCAGCATTTTCAA	cloning of GmCOL2b fragment for RNAi construct	Forward
		CTAGAAAGTGGGAAAAATGCTACC	cloning of GmCOL2b fragment for RNAi construct	Reverse
E1	Glyma.06G207800	AGCCCTTTCAACCTTTCTT	allele identification of e1-as	Forward
		TTGAAGTACACGCTATTGC		Reverse
E2	Glyma.10G221500	ATGGTCCAGAGGTTGAATG	allele identification of e2	Forward
		AACCATTGTACGAAGTTCTG		Reverse
E3	Glyma.19G224200	TGGAGGGTATTGGATGATGC	allele identification of e3-tr	Forward
		ATTCGAGGCAGAGGAAGACC		Reverse
E3	Glyma.19G224200	GCAAAGCATGTGAATGTG	allele identification of e3-fs	Forward
		GCAATATCACCAAGAGCAG		Reverse
E3	Glyma.19G224200	GTCCTGCATAACAGCTACAT	allele identification of e3-ns & e3-ft3	Forward
		CATCATCCAATACCCTCCAAT		Reverse
E4	Glyma.20G090000	GATTATCCATCGTGTCACTG	allele identification of e4 (SORE-1) & e4-oto	Forward
		TTACTCTAACTGCTGCCATT		Reverse
E4	Glyma.20G090000	ATCTGACACAATGAGCTTG	allele identification of e4-tsu, e4-kam, e4-kes	Forward
		GTACCCTACACTCTAACAAA		Reverse
